# Supplementary material for: Ethyl 8-(4-nitro­phen­yl)imidazo[1,2-a]pyridine-7-carboxyl­ate
Source: Acta Crystallogr Sect E Struct Rep Online. 2010 Nov 24;66(Pt 12):o3272. doi: 10.1107/S1600536810047938 (PMC3011613; doi:10.1107/S1600536810047938)
Supplement: Supplementary file 2 [file e-66-o3272-Isup2.hkl]

# 
# h,k,l, Fc-squared, Fo-squared, sigma(Fo-squared) and status flag 
# 
data_I
_shelx_title ' 1 in P2(1)/c' 
_shelx_refln_list_code          4 
_shelx_F_calc_maximum      198.60 
_exptl_crystal_F_000       648.00 
_reflns_d_resolution_high  0.8395 
 
loop_ 
 _symmetry_equiv_pos_as_xyz 
 'x, y, z' 
 '-x, y+1/2, -z+1/2' 
 '-x, -y, -z' 
 'x, -y-1/2, z-1/2' 
 
_cell_length_a     8.1894 
_cell_length_b    15.8215 
_cell_length_c    11.8842 
_cell_angle_alpha  90.000 
_cell_angle_beta  105.380 
_cell_angle_gamma  90.000 
 
_shelx_F_squared_multiplier     1.000 
 
loop_ 
 _refln_index_h 
 _refln_index_k 
 _refln_index_l 
 _refln_F_squared_calc 
 _refln_F_squared_meas 
 _refln_F_squared_sigma 
 _refln_observed_status 
   1   0   0    16760.42    16823.29    235.46 o 
   2   0   0        2.54        2.59      0.94 o 
   3   0   0       17.28       23.38      1.12 o 
   4   0   0      458.15      471.80      6.08 o 
   5   0   0      178.55      172.17      3.65 o 
   6   0   0        1.91        4.28      1.65 o 
   7   0   0       24.36       26.56      4.10 o 
   8   0   0        0.00       -0.66      2.32 o 
   1   1   0      292.67      295.29      2.95 o 
   2   1   0     2149.95     2155.32     14.27 o 
   3   1   0      435.49      437.24      4.62 o 
   4   1   0      163.51      179.52      2.38 o 
   5   1   0        1.06        0.69      0.51 o 
   6   1   0        0.47       -0.06      0.71 o 
   7   1   0       30.30       34.44      1.62 o 
   8   1   0        2.15        3.45      1.84 o 
   0   2   0     1502.43     1486.88     21.59 o 
   1   2   0      541.48      483.67      5.79 o 
   2   2   0     1157.52     1154.44      8.08 o 
   3   2   0        0.41        0.10      0.31 o 
   4   2   0      339.32      382.67      3.76 o 
   5   2   0      147.36      184.95      2.71 o 
   6   2   0        2.23        3.29      0.74 o 
   7   2   0       77.64       82.27      3.70 o 
   8   2   0       10.57       15.29      4.07 o 
   9   2   0        3.47        5.96      3.61 o 
   1   3   0    10484.57    10796.45    155.67 o 
   2   3   0     1240.38     1278.23     10.23 o 
   3   3   0      188.05      193.40      2.55 o 
   4   3   0      117.29      128.11      2.28 o 
   5   3   0       74.97       61.10      1.80 o 
   6   3   0      133.77      152.23      3.05 o 
   7   3   0       27.13       26.54      2.32 o 
   8   3   0        7.34        6.15      1.84 o 
   9   3   0        5.86        5.03      2.36 o 
   0   4   0     7580.80     7798.37     74.75 o 
   1   4   0    39440.18    42426.70   1310.67 o 
   2   4   0     3275.07     3414.26     24.89 o 
   3   4   0      439.10      465.74      4.08 o 
   4   4   0        9.11        9.35      0.82 o 
   5   4   0       44.54       46.86      1.76 o 
   6   4   0       25.52       30.16      1.56 o 
   7   4   0        1.06       -1.02      1.33 o 
   8   4   0        1.31       -0.11      2.16 o 
   9   4   0        2.81        6.94      2.42 o 
   1   5   0      905.10      906.46      7.50 o 
   2   5   0      256.92      259.57      3.58 o 
   3   5   0      971.22     1010.40      9.23 o 
   4   5   0       22.55       24.40      1.02 o 
   5   5   0        3.31        2.35      0.74 o 
   6   5   0        2.57        2.16      1.35 o 
   7   5   0        6.37        5.25      1.64 o 
   8   5   0       49.55       57.54      5.30 o 
   9   5   0       21.26       26.84      4.86 o 
   0   6   0      374.12      335.70      6.78 o 
   1   6   0     1127.43     1120.14      9.18 o 
   2   6   0      279.32      271.06      3.40 o 
   3   6   0     2038.61     1990.08     25.08 o 
   4   6   0      401.42      425.32      4.93 o 
   5   6   0       71.14       57.56      1.90 o 
   6   6   0       43.48       48.35      2.83 o 
   7   6   0       17.15       19.76      4.42 o 
   8   6   0       13.78       16.49      2.43 o 
   1   7   0      816.87      769.46      7.38 o 
   2   7   0      267.25      275.77      3.56 o 
   3   7   0      163.65      132.90      2.52 o 
   4   7   0       59.55       53.58      1.89 o 
   5   7   0       24.89       28.96      3.12 o 
   6   7   0       72.43       76.72      4.19 o 
   7   7   0       18.85       21.09      2.97 o 
   8   7   0        0.00        5.09      3.13 o 
   0   8   0      671.27      680.64      9.37 o 
   1   8   0      409.65      397.50      4.60 o 
   2   8   0     3774.27     3717.45     33.52 o 
   3   8   0      802.54      836.44     10.41 o 
   4   8   0        4.11        4.93      1.99 o 
   5   8   0       54.13       50.90      5.83 o 
   6   8   0       92.88       85.12      5.91 o 
   7   8   0       24.66       26.74      3.24 o 
   8   8   0        2.61        0.66      2.00 o 
   1   9   0      163.22      157.34      3.13 o 
   2   9   0     1307.35     1287.53     11.24 o 
   3   9   0      252.30      232.36      4.53 o 
   4   9   0        0.03       -1.00      1.11 o 
   5   9   0      124.46      123.12      7.52 o 
   6   9   0        3.00        2.53      1.93 o 
   7   9   0        6.19        8.46      4.16 o 
   8   9   0       26.64       32.37      3.77 o 
   0  10   0       97.91      106.24      3.43 o 
   1  10   0       65.34       60.35      1.91 o 
   2  10   0       45.92       42.05      1.73 o 
   3  10   0      185.60      171.68      3.99 o 
   4  10   0        0.31        1.21      1.56 o 
   5  10   0       35.34       32.10      3.83 o 
   6  10   0       12.98       12.95      3.63 o 
   7  10   0       41.71       40.39      3.90 o 
   1  11   0      113.11      130.37      2.82 o 
   2  11   0        1.82        0.78      0.80 o 
   3  11   0      303.38      317.85      6.16 o 
   4  11   0       75.13       60.66      3.67 o 
   5  11   0       45.27       51.07      3.67 o 
   6  11   0        0.08       -1.18      1.75 o 
   7  11   0        0.38        1.83      2.19 o 
   0  12   0        0.55       -0.67      1.18 o 
   1  12   0      120.38      115.35      2.83 o 
   2  12   0       69.36       69.30      2.90 o 
   3  12   0       31.86       24.00      2.79 o 
   4  12   0       95.55       79.75      4.37 o 
   5  12   0       11.32        7.98      2.12 o 
   6  12   0       16.51       10.81      2.62 o 
   7  12   0        5.13        3.54      2.46 o 
   1  13   0       16.78       17.62      1.50 o 
   2  13   0        6.12        4.08      1.71 o 
   3  13   0      215.34      224.09      6.59 o 
   4  13   0       29.73       34.85      3.28 o 
   5  13   0        0.34        0.93      1.68 o 
   6  13   0        0.36        3.73      3.18 o 
   0  14   0       28.72       28.86      2.67 o 
   1  14   0        3.62        5.11      1.91 o 
   2  14   0        0.75       -1.36      1.23 o 
   3  14   0      131.40      123.38      5.13 o 
   4  14   0       90.39       90.58      4.79 o 
   5  14   0        3.82        0.93      1.99 o 
   6  14   0       11.62        6.47      2.71 o 
   1  15   0       10.86       12.93      1.86 o 
   2  15   0       17.56       15.93      2.53 o 
   3  15   0       11.78       17.10      2.95 o 
   4  15   0       53.06       66.55      4.44 o 
   5  15   0        9.90        6.82      2.23 o 
   0  16   0       25.53       26.93      4.01 o 
   1  16   0        6.34        9.61      1.79 o 
   2  16   0        3.69        9.71      3.31 o 
   3  16   0        4.32        3.73      2.17 o 
   4  16   0        2.31        0.46      1.91 o 
   1  17   0        7.65        8.68      3.90 o 
   2  17   0       16.01       17.68      2.81 o 
   3  17   0       25.58       30.32      7.51 o 
   4  17   0       44.92       47.17      4.14 o 
   0  18   0       10.99       16.84      4.04 o 
   1  18   0        0.99       10.60      3.67 o 
   2  18   0        1.60        1.86      2.47 o 
  -9   1   1       10.12       10.96      4.04 o 
  -8   1   1       21.15       21.00      2.22 o 
  -7   1   1        1.82        2.60      0.93 o 
  -6   1   1       31.91       39.30      1.46 o 
  -5   1   1      167.82      171.51      2.55 o 
  -4   1   1     2905.10     3182.51     19.38 o 
  -3   1   1        0.97        2.45      0.55 o 
  -2   1   1      850.25      851.50      6.22 o 
  -1   1   1       74.46       59.46      1.84 o 
   0   1   1     3233.41     3127.02     56.17 o 
   1   1   1      242.66      256.80      3.02 o 
   2   1   1     1430.86     1387.91      9.69 o 
   3   1   1       93.41       80.26      1.44 o 
   4   1   1       11.43       11.02      0.77 o 
   5   1   1       68.75       73.93      1.79 o 
   6   1   1       21.80       20.69      1.26 o 
   7   1   1      132.65      137.66      2.99 o 
   8   1   1       26.66       28.16      2.52 o 
  -9   2   1        7.84       10.15      4.13 o 
  -8   2   1       18.74       21.48      2.24 o 
  -7   2   1       13.91       10.74      1.43 o 
  -6   2   1        1.66        1.27      0.67 o 
  -5   2   1       47.06       50.32      1.95 o 
  -4   2   1       18.52       17.10      1.14 o 
  -3   2   1      403.93      360.33      3.14 o 
  -2   2   1     1410.87     1353.18     20.63 o 
  -1   2   1      287.38      282.53      5.61 o 
   0   2   1      471.99      421.36      5.03 o 
   1   2   1     6848.71     6810.43    108.49 o 
   2   2   1      288.19      286.14      2.96 o 
   3   2   1      777.20      742.67      7.04 o 
   4   2   1       81.56       99.90      2.33 o 
   5   2   1        0.01        0.38      0.55 o 
   6   2   1       18.92       20.49      1.41 o 
   7   2   1        0.66        0.76      1.35 o 
   8   2   1        0.09       -0.16      1.54 o 
   9   2   1        0.12       -0.54      2.86 o 
  -9   3   1        6.05        5.34      2.45 o 
  -8   3   1        0.00        0.35      1.43 o 
  -7   3   1        5.48        4.82      1.21 o 
  -6   3   1      273.33      257.53      5.47 o 
  -5   3   1      817.62      892.67      8.02 o 
  -4   3   1      109.93      130.19      1.95 o 
  -3   3   1      604.32      620.93      5.38 o 
  -2   3   1      107.21       91.45      1.55 o 
  -1   3   1        3.22        2.16      0.62 o 
   0   3   1        0.54        0.06      0.48 o 
   1   3   1     4030.58     3813.05     63.32 o 
   2   3   1     2852.56     2845.58     23.97 o 
   3   3   1        1.92        2.45      0.44 o 
   4   3   1      352.41      381.40      4.36 o 
   5   3   1       12.77       11.53      1.02 o 
   6   3   1       30.48       34.76      1.95 o 
   7   3   1        8.59        9.28      2.14 o 
   8   3   1       22.13       28.59      2.69 o 
   9   3   1        0.40       -0.61      2.17 o 
  -9   4   1        0.55        1.24      2.09 o 
  -8   4   1        1.51        0.69      1.51 o 
  -7   4   1        1.17        1.53      1.10 o 
  -6   4   1       16.18       16.96      1.48 o 
  -5   4   1       35.00       36.82      1.60 o 
  -4   4   1       26.79       29.21      1.18 o 
  -3   4   1     2019.11     1988.97     13.56 o 
  -2   4   1      759.93      769.21      6.77 o 
  -1   4   1    14378.87    14415.58    119.56 o 
   0   4   1     4412.27     4303.10     29.81 o 
   1   4   1     7698.94     7724.94     56.03 o 
   2   4   1       94.38       97.56      2.22 o 
   3   4   1      185.59      182.03      2.48 o 
   4   4   1       10.81        9.06      0.87 o 
   5   4   1      227.06      230.25      3.56 o 
   6   4   1      587.96      554.15     11.08 o 
   7   4   1        0.57        0.90      1.39 o 
   8   4   1       94.15       98.02      5.12 o 
  -9   5   1        0.49        2.42      2.25 o 
  -8   5   1       11.78        9.04      1.95 o 
  -7   5   1        0.13       -1.84      1.22 o 
  -6   5   1       23.61       25.04      1.76 o 
  -5   5   1       21.50       25.28      1.56 o 
  -4   5   1       60.12       54.92      1.58 o 
  -3   5   1     1241.07     1276.88     10.90 o 
  -2   5   1     2905.59     2879.65     21.38 o 
  -1   5   1      599.49      567.98      6.06 o 
   0   5   1     4792.35     4776.46     42.26 o 
   1   5   1     6957.60     6860.78     47.20 o 
   2   5   1       72.65       70.31      3.39 o 
   3   5   1        0.06       -0.28      0.48 o 
   4   5   1       47.77       58.47      1.58 o 
   5   5   1        1.36        2.35      1.11 o 
   6   5   1        0.06        1.62      1.27 o 
   7   5   1       36.88       39.56      3.50 o 
   8   5   1        1.34        0.14      1.96 o 
  -9   6   1        0.45       -0.34      1.84 o 
  -8   6   1        6.29        6.74      1.97 o 
  -7   6   1        0.03        0.37      1.43 o 
  -6   6   1        0.11        0.39      1.30 o 
  -5   6   1       47.76       49.24      2.13 o 
  -4   6   1       19.73       16.58      1.03 o 
  -3   6   1       85.78       90.65      2.13 o 
  -2   6   1       69.58       67.73      1.92 o 
  -1   6   1      365.75      318.00      3.52 o 
   0   6   1      900.84      830.08      7.22 o 
   1   6   1       12.98       17.32      0.95 o 
   2   6   1      439.80      410.43      4.68 o 
   3   6   1       23.19       29.05      1.30 o 
   4   6   1       32.95       25.15      2.06 o 
   5   6   1        0.63       -0.27      1.06 o 
   6   6   1       82.19       79.05      4.09 o 
   7   6   1       43.63       41.25      3.59 o 
   8   6   1       12.24       17.28      3.13 o 
  -8   7   1       21.31       25.97      2.79 o 
  -7   7   1       27.26       26.48      2.53 o 
  -6   7   1       63.21       69.14      3.90 o 
  -5   7   1      222.72      227.01      4.35 o 
  -4   7   1        0.01       -0.13      0.52 o 
  -3   7   1      162.91      179.17      2.52 o 
  -2   7   1     2759.69     2813.40     20.70 o 
  -1   7   1      113.48       99.65      1.92 o 
   0   7   1      678.45      647.79      6.19 o 
   1   7   1     1827.21     1853.19     14.53 o 
   2   7   1     2240.38     2136.07     16.71 o 
   3   7   1       66.93       64.52      1.95 o 
   4   7   1      159.30      159.26      6.75 o 
   5   7   1        4.65        5.63      1.10 o 
   6   7   1        0.00       -0.29      1.57 o 
   7   7   1       58.72       47.04      3.78 o 
   8   7   1        2.16        2.18      2.09 o 
  -8   8   1        6.54        5.60      2.07 o 
  -7   8   1       10.42        7.93      1.96 o 
  -6   8   1       12.36       18.22      3.61 o 
  -5   8   1      178.04      172.20      4.62 o 
  -4   8   1        0.00       -0.12      1.04 o 
  -3   8   1      135.15      145.24      3.44 o 
  -2   8   1      331.40      301.18      3.78 o 
  -1   8   1      188.33      191.53      2.90 o 
   0   8   1        0.18        2.87      0.68 o 
   1   8   1      140.25      131.66      2.54 o 
   2   8   1      153.08      157.30      2.93 o 
   3   8   1      732.28      684.27     11.68 o 
   4   8   1      207.44      212.80      4.54 o 
   5   8   1      218.01      197.10      8.91 o 
   6   8   1       24.87       24.71      2.93 o 
   7   8   1        1.48        1.49      1.98 o 
   8   8   1        0.09       -2.93      2.15 o 
  -8   9   1        0.96        0.67      2.18 o 
  -7   9   1        1.57        1.59      2.41 o 
  -6   9   1       32.61       31.22      7.94 o 
  -5   9   1       32.99       36.50      3.09 o 
  -4   9   1       32.72       31.20      4.31 o 
  -3   9   1      346.28      338.06      8.14 o 
  -2   9   1      191.54      204.00      3.17 o 
  -1   9   1       57.79       50.51      1.65 o 
   0   9   1      158.16      143.16      3.05 o 
   1   9   1     1048.75      985.60      9.16 o 
   2   9   1     1107.52     1043.61      9.77 o 
   3   9   1        7.63        9.84      1.17 o 
   4   9   1        7.19        6.42      1.45 o 
   5   9   1        3.47        2.39      1.87 o 
   6   9   1       15.50       15.18      2.67 o 
   7   9   1        1.18        2.57      1.95 o 
   8   9   1        0.09        1.62      2.27 o 
  -8  10   1        2.56        1.83      2.29 o 
  -7  10   1        0.18        3.63      1.98 o 
  -6  10   1        1.66        2.40      1.78 o 
  -5  10   1        0.09        0.89      1.68 o 
  -4  10   1      135.51      149.12      5.18 o 
  -3  10   1       94.23       85.34      5.47 o 
  -2  10   1       24.99       22.10      1.30 o 
  -1  10   1        4.56        6.68      1.31 o 
   0  10   1        0.45       -0.08      0.66 o 
   1  10   1       35.76       35.16      1.60 o 
   2  10   1      181.54      181.89      3.39 o 
   3  10   1      168.43      149.98      4.61 o 
   4  10   1        4.47        7.29      1.53 o 
   5  10   1      293.45      315.01      8.09 o 
   6  10   1       16.20       21.28      2.94 o 
   7  10   1        0.62       -0.49      2.00 o 
  -7  11   1       31.06       35.75      3.77 o 
  -6  11   1        2.00        2.91      2.68 o 
  -5  11   1        7.30        4.07      2.02 o 
  -4  11   1       49.01       46.16      3.32 o 
  -3  11   1      115.68      113.81      4.45 o 
  -2  11   1      167.20      157.89      3.76 o 
  -1  11   1       53.95       63.84      2.06 o 
   0  11   1        0.27        0.85      0.82 o 
   1  11   1        7.16       10.09      1.17 o 
   2  11   1       52.00       56.72      2.84 o 
   3  11   1      647.66      633.29      8.95 o 
   4  11   1      117.72      113.68      4.77 o 
   5  11   1        8.43        5.55      2.08 o 
   6  11   1       16.75       12.08      2.65 o 
   7  11   1        5.13        4.75      2.49 o 
  -7  12   1        1.94        6.26      4.05 o 
  -6  12   1       12.30        8.47      2.44 o 
  -5  12   1        5.73        5.86      3.90 o 
  -4  12   1       12.00       11.19      2.20 o 
  -3  12   1        6.74       10.48      3.04 o 
  -2  12   1       37.27       36.50      2.22 o 
  -1  12   1       30.49       31.40      2.00 o 
   0  12   1        0.00        1.52      0.88 o 
   1  12   1        2.92        1.15      0.87 o 
   2  12   1      122.08      128.11      3.76 o 
   3  12   1      218.96      211.13      4.97 o 
   4  12   1      419.11      387.89      9.07 o 
   5  12   1       18.05       18.53      2.75 o 
   6  12   1        0.08       -0.81      1.87 o 
   7  12   1        0.34        3.56      2.35 o 
  -6  13   1       15.78       16.71      2.99 o 
  -5  13   1       11.58       16.11      2.81 o 
  -4  13   1       11.99        8.62      2.18 o 
  -3  13   1        5.91        4.38      1.89 o 
  -2  13   1        7.66        8.92      1.60 o 
  -1  13   1       16.83       12.43      1.94 o 
   0  13   1        1.22        0.88      0.90 o 
   1  13   1        2.12        5.49      1.17 o 
   2  13   1      194.43      175.44      4.51 o 
   3  13   1      242.36      244.92      6.95 o 
   4  13   1       18.89       20.53      2.84 o 
   5  13   1        4.26        4.44      1.95 o 
   6  13   1        5.70        7.10      2.57 o 
  -6  14   1        1.05        2.62      2.10 o 
  -5  14   1        8.73       12.87      2.54 o 
  -4  14   1       13.70       16.24      2.66 o 
  -3  14   1        1.11       -1.19      2.74 o 
  -2  14   1        0.47       -0.98      1.42 o 
  -1  14   1       64.54       71.63      2.95 o 
   0  14   1        5.19        3.42      1.10 o 
   1  14   1        0.07       -0.89      0.94 o 
   2  14   1       46.42       60.30      4.09 o 
   3  14   1       44.98       52.92      3.76 o 
   4  14   1      137.39      137.25      5.67 o 
   5  14   1        1.21        2.09      1.88 o 
   6  14   1        1.28        3.76      2.34 o 
  -5  15   1       19.38       14.23      2.78 o 
  -4  15   1        0.22       -1.87      1.72 o 
  -3  15   1        1.66       -0.11      1.94 o 
  -2  15   1        5.51        8.05      2.18 o 
  -1  15   1       21.70       27.11      2.23 o 
   0  15   1       11.81       13.39      1.82 o 
   1  15   1        1.08        3.87      1.47 o 
   2  15   1        0.15        2.21      1.39 o 
   3  15   1        4.94        6.55      3.46 o 
   4  15   1      133.59      108.79      9.64 o 
   5  15   1       80.67       83.37      5.12 o 
  -5  16   1        4.29        1.50      2.39 o 
  -4  16   1        0.00        0.81      2.04 o 
  -3  16   1        0.10       -0.11      1.61 o 
  -2  16   1        0.06       -1.05      2.47 o 
  -1  16   1        1.41        6.51      1.97 o 
   0  16   1       11.44       15.02      2.67 o 
   1  16   1        8.26        7.55      2.81 o 
   2  16   1       92.09       91.94      9.16 o 
   3  16   1       48.85       47.33      3.83 o 
   4  16   1        6.28        5.22      2.21 o 
  -4  17   1        1.15       -1.43      1.89 o 
  -3  17   1        1.02       -0.01      2.02 o 
  -2  17   1        7.46       11.40      2.49 o 
  -1  17   1        0.01       -0.72      1.75 o 
   0  17   1        0.17        1.92      2.02 o 
   1  17   1        0.29        2.09      2.04 o 
   2  17   1        0.90        2.50      1.92 o 
   3  17   1        0.48        1.35      2.62 o 
  -2  18   1        5.38       10.10      4.29 o 
  -1  18   1        0.19        7.50      3.58 o 
   0  18   1        7.18       13.52      4.07 o 
   1  18   1        7.29        7.98      3.34 o 
   2  18   1       12.58       16.80      3.03 o 
  -9   0   2      104.87      100.90      7.68 o 
  -8   0   2        0.96        1.26      2.11 o 
  -7   0   2       57.97       62.28      3.39 o 
  -6   0   2      488.78      486.14      6.90 o 
  -5   0   2     1195.21     1242.95     12.68 o 
  -4   0   2     4739.17     4992.71     63.63 o 
  -3   0   2      633.60      663.84      6.90 o 
  -2   0   2    10018.52    10103.58    156.82 o 
  -1   0   2     5022.79     5208.62     72.15 o 
   0   0   2     5333.03     5211.49     72.23 o 
   1   0   2       77.78       54.52      1.88 o 
   2   0   2       34.60       38.60      1.70 o 
   3   0   2        1.44        0.62      0.58 o 
   4   0   2       80.15       71.00      2.29 o 
   5   0   2       96.95       97.66      3.00 o 
   6   0   2      403.75      435.48      7.44 o 
   7   0   2      630.09      636.35     11.95 o 
   8   0   2       13.50       10.44      2.45 o 
  -9   1   2        0.06        2.00      2.01 o 
  -8   1   2       96.33       90.37      4.83 o 
  -7   1   2       46.49       42.81      2.13 o 
  -6   1   2       37.06       36.99      1.40 o 
  -5   1   2      191.02      208.88      2.71 o 
  -4   1   2     1489.03     1603.95     10.56 o 
  -3   1   2      190.12      190.48      2.03 o 
  -2   1   2     1399.66     1325.58     10.10 o 
  -1   1   2     1635.80     1495.77     15.47 o 
   0   1   2      455.47      393.75      6.65 o 
   1   1   2      113.39      106.62      1.99 o 
   2   1   2      355.62      340.17      3.87 o 
   3   1   2       67.18       70.94      2.33 o 
   4   1   2       58.40       57.94      1.50 o 
   5   1   2       17.76       19.30      1.28 o 
   6   1   2      484.74      537.75      5.80 o 
   7   1   2      373.08      418.82      6.70 o 
   8   1   2        0.88       -0.69      1.71 o 
  -9   2   2       85.53       89.49      5.26 o 
  -8   2   2       23.77       14.70      2.22 o 
  -7   2   2        5.32        5.75      1.81 o 
  -6   2   2       51.29       58.61      1.88 o 
  -5   2   2      103.10      113.08      2.08 o 
  -4   2   2        2.56        0.88      0.45 o 
  -3   2   2       17.87       15.58      0.77 o 
  -2   2   2      752.58      765.64      9.13 o 
  -1   2   2     5395.03     5067.37     35.58 o 
   0   2   2     1811.10     1561.80     16.44 o 
   1   2   2     1780.95     1705.73     14.89 o 
   2   2   2      358.85      339.77      3.93 o 
   3   2   2      133.49      135.88      2.58 o 
   4   2   2      394.24      397.06      5.63 o 
   5   2   2        2.72        2.04      0.85 o 
   6   2   2        0.14        0.13      1.34 o 
   7   2   2       18.25       16.74      2.12 o 
   8   2   2       24.36       24.84      6.20 o 
  -9   3   2       14.01       17.95      4.64 o 
  -8   3   2       70.11       72.54      3.51 o 
  -7   3   2       79.86       82.12      2.87 o 
  -6   3   2       28.41       26.22      1.97 o 
  -5   3   2     1207.20     1303.82      9.35 o 
  -4   3   2       25.35       31.79      0.96 o 
  -3   3   2       73.29       81.72      1.48 o 
  -2   3   2     1015.52      975.57      9.62 o 
  -1   3   2     6572.63     6590.55     63.95 o 
   0   3   2     5845.67     5814.12     41.02 o 
   1   3   2     4811.26     4695.63     46.96 o 
   2   3   2      101.45      108.75      3.45 o 
   3   3   2      265.94      269.50      3.19 o 
   4   3   2      480.66      495.22      5.78 o 
   5   3   2       90.11       95.28      3.11 o 
   6   3   2       33.91       38.17      2.83 o 
   7   3   2      152.14      178.20      4.87 o 
   8   3   2      104.44      104.13      9.37 o 
  -9   4   2        0.00        0.74      1.99 o 
  -8   4   2       44.59       45.76      2.54 o 
  -7   4   2        7.35        5.32      1.44 o 
  -6   4   2      375.01      383.56      7.04 o 
  -5   4   2       47.46       50.04      4.37 o 
  -4   4   2      510.78      551.52      6.08 o 
  -3   4   2       46.77       66.43      1.99 o 
  -2   4   2     1842.10     1864.13     14.29 o 
  -1   4   2      113.35      130.41      1.91 o 
   0   4   2       20.25       21.38      0.87 o 
   1   4   2      217.02      227.99      4.27 o 
   2   4   2       60.67       57.64      2.30 o 
   3   4   2       23.00       18.98      1.40 o 
   4   4   2        2.17        0.90      0.64 o 
   5   4   2      195.38      197.21      4.49 o 
   6   4   2      182.80      173.60      5.86 o 
   7   4   2        5.41        1.28      1.95 o 
   8   4   2       21.41       21.38      3.16 o 
  -9   5   2        0.35        1.27      4.23 o 
  -8   5   2       17.04       25.62      2.51 o 
  -7   5   2      163.27      160.90      4.00 o 
  -6   5   2        7.15        6.32      1.19 o 
  -5   5   2        0.02        2.11      0.90 o 
  -4   5   2      425.96      495.06      5.42 o 
  -3   5   2      619.55      639.88      9.66 o 
  -2   5   2      179.20      167.12      2.36 o 
  -1   5   2       61.89       63.19      1.43 o 
   0   5   2      200.98      207.62      2.72 o 
   1   5   2      201.55      173.50      2.64 o 
   2   5   2      132.12      136.52      2.92 o 
   3   5   2      237.58      233.56      6.43 o 
   4   5   2       10.09        9.31      1.07 o 
   5   5   2      210.51      229.61      4.96 o 
   6   5   2      443.25      471.28     19.02 o 
   7   5   2        2.96        5.94      2.23 o 
   8   5   2       24.35       30.66      4.89 o 
  -9   6   2        5.69        4.27      3.55 o 
  -8   6   2        0.09        1.22      1.59 o 
  -7   6   2       17.11       13.28      2.71 o 
  -6   6   2        8.96        7.64      1.28 o 
  -5   6   2        0.02        0.09      0.79 o 
  -4   6   2      128.55      135.42      3.49 o 
  -3   6   2      410.74      426.77      5.40 o 
  -2   6   2      302.53      265.79      5.26 o 
  -1   6   2      378.60      384.52      3.66 o 
   0   6   2      146.05      138.33      2.27 o 
   1   6   2     1097.44     1031.08      9.02 o 
   2   6   2     1052.89      974.79      8.95 o 
   3   6   2       38.49       40.97      1.97 o 
   4   6   2       59.82       61.63      2.08 o 
   5   6   2      289.46      292.72      5.76 o 
   6   6   2       57.47       53.21      3.96 o 
   7   6   2        9.67        3.30      1.99 o 
   8   6   2        1.32        1.86      2.13 o 
  -8   7   2        3.76        6.24      1.97 o 
  -7   7   2      154.99      148.45      5.49 o 
  -6   7   2        9.15       11.52      1.50 o 
  -5   7   2       70.90       65.65      4.46 o 
  -4   7   2      215.75      214.07      4.65 o 
  -3   7   2       11.44       12.46      0.98 o 
  -2   7   2     1162.33     1093.97      9.67 o 
  -1   7   2      278.95      252.76      3.23 o 
   0   7   2       45.40       61.84      1.66 o 
   1   7   2      793.39      778.60      7.48 o 
   2   7   2     2215.17     2169.21     17.24 o 
   3   7   2       70.64       75.97      2.62 o 
   4   7   2       22.37       23.99      1.83 o 
   5   7   2        0.72        2.52      1.56 o 
   6   7   2       10.35        9.26      2.23 o 
   7   7   2        3.25        3.55      2.22 o 
   8   7   2       14.73       18.31      3.25 o 
  -8   8   2        8.22        7.41      2.27 o 
  -7   8   2        3.28        5.26      1.79 o 
  -6   8   2       35.55       33.52      2.54 o 
  -5   8   2       39.54       44.92      2.62 o 
  -4   8   2      208.65      202.08      4.63 o 
  -3   8   2      470.80      465.28      5.54 o 
  -2   8   2      433.37      446.51      4.76 o 
  -1   8   2       16.69       21.25      1.10 o 
   0   8   2      230.63      219.79      3.28 o 
   1   8   2       25.13       24.05      1.29 o 
   2   8   2       32.76       29.64      1.51 o 
   3   8   2       20.36       20.38      1.41 o 
   4   8   2      222.28      219.31      4.80 o 
   5   8   2      153.18      130.30      3.40 o 
   6   8   2        5.54        7.01      2.73 o 
   7   8   2        0.87        0.18      1.91 o 
   8   8   2       17.25       15.82      3.87 o 
  -8   9   2       16.55       13.12      2.33 o 
  -7   9   2        0.20        2.41      1.50 o 
  -6   9   2       13.61        8.38      1.80 o 
  -5   9   2       34.48       39.83      2.59 o 
  -4   9   2        4.63        1.33      1.24 o 
  -3   9   2       44.19       46.69      2.86 o 
  -2   9   2        7.34        4.97      0.78 o 
  -1   9   2      372.20      353.61      5.18 o 
   0   9   2       83.02       82.86      2.11 o 
   1   9   2      985.24      987.53      9.36 o 
   2   9   2      574.22      579.11      6.67 o 
   3   9   2      474.69      450.74      5.93 o 
   4   9   2       85.76       90.78      3.63 o 
   5   9   2       37.68       38.17      3.28 o 
   6   9   2        0.36        2.52      2.04 o 
   7   9   2        9.93       10.15      2.60 o 
  -8  10   2        2.42        1.13      2.19 o 
  -7  10   2        3.88        2.71      1.97 o 
  -6  10   2        5.71        1.19      1.52 o 
  -5  10   2       10.39        5.60      1.97 o 
  -4  10   2        1.19        1.80      1.54 o 
  -3  10   2       14.66       22.22      2.24 o 
  -2  10   2       54.04       53.84      2.34 o 
  -1  10   2       24.57       24.35      1.33 o 
   0  10   2       40.00       40.98      1.68 o 
   1  10   2      222.87      215.80      5.51 o 
   2  10   2        3.16        2.11      0.89 o 
   3  10   2        0.58        2.17      1.04 o 
   4  10   2      115.91      108.62      3.72 o 
   5  10   2      105.61      110.23      4.93 o 
   6  10   2       24.50       25.67      3.23 o 
   7  10   2        5.95       10.66      3.99 o 
  -7  11   2        0.56       -0.01      2.01 o 
  -6  11   2        9.12       10.72      2.45 o 
  -5  11   2        1.29       -0.68      1.58 o 
  -4  11   2        0.39        1.69      1.85 o 
  -3  11   2      200.25      183.98      5.56 o 
  -2  11   2      261.02      268.12      4.98 o 
  -1  11   2        5.40        6.80      1.02 o 
   0  11   2       17.02       22.91      2.12 o 
   1  11   2      255.85      267.82      4.33 o 
   2  11   2      264.53      249.71      4.28 o 
   3  11   2      303.84      273.74      5.63 o 
   4  11   2      136.95      128.61      5.11 o 
   5  11   2        0.00        0.68      1.68 o 
   6  11   2        1.98        1.71      2.01 o 
   7  11   2        0.11        2.57      2.26 o 
  -7  12   2        4.32        4.83      2.83 o 
  -6  12   2        0.16       -1.61      3.39 o 
  -5  12   2       20.34       26.82      3.07 o 
  -4  12   2       20.40       18.43      2.51 o 
  -3  12   2        1.66        0.17      1.32 o 
  -2  12   2        7.27        6.20      1.70 o 
  -1  12   2       63.57       61.44      2.52 o 
   0  12   2       50.74       43.24      1.91 o 
   1  12   2       64.78       57.12      3.36 o 
   2  12   2      250.15      227.72      4.24 o 
   3  12   2      197.01      208.16      5.00 o 
   4  12   2       14.55       12.05      2.43 o 
   5  12   2        0.94        3.36      2.04 o 
   6  12   2        0.00        2.39      2.10 o 
  -7  13   2        1.07        2.43      2.18 o 
  -6  13   2       10.30        8.57      2.67 o 
  -5  13   2       46.02       46.31     10.20 o 
  -4  13   2       34.39       29.79      3.08 o 
  -3  13   2        4.03        0.32      2.79 o 
  -2  13   2       14.75       18.00      3.79 o 
  -1  13   2        0.06       -0.64      0.97 o 
   0  13   2       15.68       18.00      1.53 o 
   1  13   2       15.73       14.93      1.47 o 
   2  13   2        4.05        7.53      1.56 o 
   3  13   2        3.40        2.66      3.52 o 
   4  13   2       21.29       29.39      3.23 o 
   5  13   2        3.06        4.95      1.99 o 
   6  13   2        1.97        7.92      2.36 o 
  -6  14   2        0.67        0.01      2.09 o 
  -5  14   2        3.15        6.15      2.22 o 
  -4  14   2       10.01       10.84      2.45 o 
  -3  14   2       24.21       28.00      3.99 o 
  -2  14   2        6.56        4.59      1.81 o 
  -1  14   2      168.92      169.62      5.05 o 
   0  14   2       18.46       19.05      1.85 o 
   1  14   2       12.09       15.66      2.01 o 
   2  14   2       36.90       37.22      3.21 o 
   3  14   2       65.21       62.76      4.00 o 
   4  14   2       30.94       42.00      3.69 o 
   5  14   2        0.28        2.60      2.13 o 
  -5  15   2        0.64       -2.22      3.19 o 
  -4  15   2       11.60       11.71      2.60 o 
  -3  15   2        0.76        0.67      2.76 o 
  -2  15   2        3.53        0.88      3.09 o 
  -1  15   2      117.70      131.91      8.27 o 
   0  15   2       23.70       26.05      2.18 o 
   1  15   2        7.13        9.31      1.73 o 
   2  15   2       42.09       29.54      2.42 o 
   3  15   2      125.89      131.32      5.48 o 
   4  15   2      118.43      106.62      5.28 o 
   5  15   2       14.09       17.69      3.03 o 
  -5  16   2       11.31        9.19      2.75 o 
  -4  16   2        2.53        1.12      2.98 o 
  -3  16   2        3.77        4.29      2.16 o 
  -2  16   2        6.49        8.07      2.22 o 
  -1  16   2        6.28        9.85      2.23 o 
   0  16   2       25.42       25.57      2.29 o 
   1  16   2        6.90        8.05      2.31 o 
   2  16   2       13.26       17.39      4.95 o 
   3  16   2       24.36       25.37      3.10 o 
   4  16   2        3.99        8.23      2.37 o 
  -4  17   2        5.52        4.06      2.42 o 
  -3  17   2       17.98       19.30      5.65 o 
  -2  17   2        2.28        2.98      2.11 o 
  -1  17   2        2.31        1.81      1.97 o 
   0  17   2       10.08       14.19      4.10 o 
   1  17   2        5.88        7.89      2.71 o 
   2  17   2        0.90        5.08      1.94 o 
   3  17   2        0.62        5.06      3.21 o 
  -2  18   2        2.86        2.82      2.20 o 
  -1  18   2        2.78        6.38      2.44 o 
   0  18   2       26.01       33.16      5.12 o 
   1  18   2        1.82        4.53      2.27 o 
   2  18   2       36.40       50.81      5.93 o 
  -9   1   3       35.24       32.31      3.68 o 
  -8   1   3       28.00       24.83      2.96 o 
  -7   1   3        0.76        0.85      1.45 o 
  -6   1   3      231.11      235.95      3.77 o 
  -5   1   3      331.21      329.96      3.48 o 
  -4   1   3        4.04        3.18      0.63 o 
  -3   1   3       34.62       34.25      0.97 o 
  -2   1   3      874.68      816.53      6.83 o 
  -1   1   3      280.40      244.12      3.10 o 
   0   1   3      642.05      557.60      5.81 o 
   1   1   3       45.24       48.75      1.56 o 
   2   1   3      282.09      261.16      3.55 o 
   3   1   3      418.88      414.58      5.97 o 
   4   1   3        1.27        1.64      1.10 o 
   5   1   3       28.35       27.43      3.06 o 
   6   1   3      725.63      739.57     10.40 o 
   7   1   3      165.57      166.07      4.95 o 
   8   1   3       41.86       30.99      3.46 o 
  -9   2   3       79.41       69.74      5.00 o 
  -8   2   3       39.24       37.33      5.78 o 
  -7   2   3        6.48        2.82      1.10 o 
  -6   2   3       13.18       17.05      1.42 o 
  -5   2   3       91.18       81.82      1.64 o 
  -4   2   3      457.56      449.45      6.47 o 
  -3   2   3        0.71       -0.14      0.28 o 
  -2   2   3       14.18       11.38      0.89 o 
  -1   2   3     3688.74     3551.85     25.42 o 
   0   2   3      897.27      845.40     12.30 o 
   1   2   3      674.33      631.49      6.94 o 
   2   2   3       42.39       40.57      1.40 o 
   3   2   3      130.76      141.66      3.26 o 
   4   2   3        7.15        8.04      1.62 o 
   5   2   3       45.31       45.39      2.87 o 
   6   2   3       17.09       21.80      3.58 o 
   7   2   3       46.27       61.88      3.35 o 
   8   2   3        0.15        3.84      2.32 o 
  -9   3   3       62.90       51.22      9.76 o 
  -8   3   3       56.58       62.62      6.22 o 
  -7   3   3       32.56       33.16      2.00 o 
  -6   3   3       73.95       78.90      2.55 o 
  -5   3   3       44.11       47.54      3.90 o 
  -4   3   3        0.00       -0.58      0.45 o 
  -3   3   3       78.89       76.50      2.12 o 
  -2   3   3     1919.34     1887.22     17.00 o 
  -1   3   3      869.28      723.09      7.51 o 
   0   3   3     2805.92     2791.57     20.27 o 
   1   3   3      843.55      780.15      8.20 o 
   2   3   3       34.40       24.00      1.78 o 
   3   3   3        6.85       12.32      1.07 o 
   4   3   3       24.32       22.84      2.01 o 
   5   3   3       30.25       26.88      2.02 o 
   6   3   3       30.31       39.82      2.61 o 
   7   3   3      480.32      512.87     10.16 o 
   8   3   3       96.62       95.07      5.35 o 
  -9   4   3        9.66       11.72      4.22 o 
  -8   4   3       47.31       43.56      2.96 o 
  -7   4   3       17.91       18.95      2.29 o 
  -6   4   3       17.47       18.78      1.94 o 
  -5   4   3      423.59      420.91      5.75 o 
  -4   4   3      816.90      857.86      9.88 o 
  -3   4   3     2168.78     2098.47     19.31 o 
  -2   4   3      192.22      174.97      3.19 o 
  -1   4   3      215.01      216.60      3.12 o 
   0   4   3      149.36      140.51      2.20 o 
   1   4   3     1103.76     1063.78     10.61 o 
   2   4   3      904.65      916.03      9.93 o 
   3   4   3      153.65      169.99      3.17 o 
   4   4   3      249.95      251.55      4.21 o 
   5   4   3       37.13       32.55      2.88 o 
   6   4   3      146.52      135.79      4.22 o 
   7   4   3        3.55        6.46      1.73 o 
   8   4   3        0.55       -0.37      2.13 o 
  -9   5   3        2.01        4.95      2.15 o 
  -8   5   3       19.20       19.31      1.95 o 
  -7   5   3        7.43        3.54      1.20 o 
  -6   5   3       75.64       79.14      2.71 o 
  -5   5   3       13.43       11.61      1.27 o 
  -4   5   3       54.96       63.24      2.37 o 
  -3   5   3      460.43      432.21      6.06 o 
  -2   5   3      137.63      127.43      2.93 o 
  -1   5   3        8.78       11.97      0.62 o 
   0   5   3      296.81      315.84      3.73 o 
   1   5   3        0.63        1.62      0.57 o 
   2   5   3      319.96      317.53      4.96 o 
   3   5   3       14.98       10.85      1.30 o 
   4   5   3      117.94      126.13      4.20 o 
   5   5   3      697.32      668.71      9.53 o 
   6   5   3      113.76      104.87      3.76 o 
   7   5   3        7.25       13.82      3.79 o 
   8   5   3        0.88        1.79      2.21 o 
  -9   6   3        0.88       -1.01      2.17 o 
  -8   6   3        0.81        1.71      2.77 o 
  -7   6   3        5.37        8.81      1.45 o 
  -6   6   3        4.98        4.71      1.15 o 
  -5   6   3       15.33       20.59      2.20 o 
  -4   6   3       19.50       20.15      1.66 o 
  -3   6   3        7.26        6.11      1.01 o 
  -2   6   3      218.80      182.60      2.69 o 
  -1   6   3      314.74      326.51      3.34 o 
   0   6   3        1.45        1.12      0.55 o 
   1   6   3      115.09      107.00      2.31 o 
   2   6   3       59.65       56.61      2.17 o 
   3   6   3       65.06       74.85      2.63 o 
   4   6   3       98.42      100.99      3.26 o 
   5   6   3       80.18       68.52      3.13 o 
   6   6   3       13.17       13.18      1.86 o 
   7   6   3        5.87        7.34      2.42 o 
   8   6   3       12.97        8.69      2.69 o 
  -9   7   3        0.79       -2.07      4.83 o 
  -8   7   3       43.71       39.58      3.05 o 
  -7   7   3       26.94       23.13      2.05 o 
  -6   7   3       20.70       21.57      1.81 o 
  -5   7   3       16.66       14.86      1.74 o 
  -4   7   3      163.28      169.37      4.09 o 
  -3   7   3      609.07      592.07      6.14 o 
  -2   7   3      108.85      116.15      2.24 o 
  -1   7   3      705.88      665.77      5.74 o 
   0   7   3      129.48      128.90      2.43 o 
   1   7   3       72.89       84.23      2.13 o 
   2   7   3        6.10        4.52      1.13 o 
   3   7   3       52.56       53.97      2.38 o 
   4   7   3       33.46       34.67      2.34 o 
   5   7   3      214.15      203.14      7.27 o 
   6   7   3       32.22       33.31      2.81 o 
   7   7   3        6.74       11.51      2.72 o 
  -8   8   3        6.91        3.35      1.77 o 
  -7   8   3       65.24       48.22      3.16 o 
  -6   8   3       14.48       10.71      1.52 o 
  -5   8   3        9.57       10.34      1.65 o 
  -4   8   3       20.20       18.72      1.78 o 
  -3   8   3       66.86       77.89      2.95 o 
  -2   8   3      500.35      529.25      5.76 o 
  -1   8   3      299.46      311.71      5.32 o 
   0   8   3      962.79      938.91      8.76 o 
   1   8   3       12.63       22.41      1.34 o 
   2   8   3        5.37        4.55      1.41 o 
   3   8   3        5.04        5.88      1.51 o 
   4   8   3        0.50       -0.87      1.52 o 
   5   8   3       26.59       25.33      1.91 o 
   6   8   3       48.29       55.80      4.13 o 
   7   8   3       16.22       22.47      6.85 o 
  -8   9   3       11.50       13.20      2.29 o 
  -7   9   3        7.15       10.55      2.06 o 
  -6   9   3       32.11       29.39      2.14 o 
  -5   9   3        1.99        0.41      1.25 o 
  -4   9   3       29.66       29.61      2.61 o 
  -3   9   3       17.98       17.19      1.80 o 
  -2   9   3       96.04      102.23      4.76 o 
  -1   9   3       56.03       55.01      1.72 o 
   0   9   3      141.50      145.77      2.89 o 
   1   9   3      182.10      191.20      3.67 o 
   2   9   3       21.32       20.69      1.47 o 
   3   9   3        7.57        5.84      1.21 o 
   4   9   3      282.13      280.51      4.94 o 
   5   9   3       42.47       38.54      2.87 o 
   6   9   3        0.96        1.87      2.86 o 
   7   9   3        5.08        5.64      2.41 o 
  -8  10   3        1.61        0.59      1.74 o 
  -7  10   3        1.82        2.91      1.70 o 
  -6  10   3        1.29        3.82      1.59 o 
  -5  10   3        0.51        1.26      1.36 o 
  -4  10   3      200.82      179.62      4.74 o 
  -3  10   3      172.61      177.57      5.31 o 
  -2  10   3      415.51      395.81      5.96 o 
  -1  10   3      140.06      148.31      2.86 o 
   0  10   3      145.11      159.46      3.13 o 
   1  10   3       81.64       68.63      2.23 o 
   2  10   3       15.36       18.32      1.48 o 
   3  10   3       60.92       63.58      2.36 o 
   4  10   3        0.00       -0.19      1.27 o 
   5  10   3        8.45       10.48      2.79 o 
   6  10   3        1.56       -0.66      1.64 o 
   7  10   3       10.15       12.87      2.94 o 
  -7  11   3        3.99        3.06      1.81 o 
  -6  11   3       26.52       18.95      2.40 o 
  -5  11   3        0.08        0.78      1.32 o 
  -4  11   3        4.51        4.62      3.28 o 
  -3  11   3       52.53       62.79      3.45 o 
  -2  11   3       13.92       12.70      2.05 o 
  -1  11   3       60.25       63.88      2.47 o 
   0  11   3       67.66       72.93      2.77 o 
   1  11   3        0.10       -0.30      1.07 o 
   2  11   3       15.44       18.84      1.56 o 
   3  11   3        4.91        1.78      1.02 o 
   4  11   3      139.12      123.46      4.13 o 
   5  11   3       18.06       19.99      2.86 o 
   6  11   3        6.54        5.81      2.28 o 
  -7  12   3        1.75        2.15      2.21 o 
  -6  12   3        5.36        2.51      2.03 o 
  -5  12   3       55.32       48.95      3.68 o 
  -4  12   3        6.76        6.85      2.04 o 
  -3  12   3      103.02      101.51      4.36 o 
  -2  12   3      101.75       98.41      5.17 o 
  -1  12   3      183.33      183.53      4.25 o 
   0  12   3       35.78       31.62      2.39 o 
   1  12   3       88.38       92.11      5.24 o 
   2  12   3        0.77        0.23      0.97 o 
   3  12   3        0.51       -0.34      1.26 o 
   4  12   3        7.97        8.33      2.23 o 
   5  12   3       31.43       32.30      3.44 o 
   6  12   3        7.72        6.41      3.07 o 
  -7  13   3        1.31        1.19      3.39 o 
  -6  13   3        2.09        4.95      3.21 o 
  -5  13   3        4.71        3.89      2.12 o 
  -4  13   3        0.35       -0.59      2.45 o 
  -3  13   3      121.92      118.09      4.83 o 
  -2  13   3      103.60      109.18      5.50 o 
  -1  13   3       20.91       24.00      1.97 o 
   0  13   3      111.05      121.90      3.11 o 
   1  13   3       28.68       27.15      1.84 o 
   2  13   3       16.27       17.40      1.65 o 
   3  13   3       14.36       21.20      2.20 o 
   4  13   3        2.99        1.28      1.86 o 
   5  13   3        0.89        3.65      3.39 o 
  -6  14   3       10.41       10.63      2.65 o 
  -5  14   3       25.15       26.19      6.25 o 
  -4  14   3        8.00        7.55      2.22 o 
  -3  14   3        6.49        6.35      2.04 o 
  -2  14   3        2.91        1.98      1.50 o 
  -1  14   3       65.11       69.97      6.61 o 
   0  14   3       10.03       10.03      1.62 o 
   1  14   3       12.87       12.56      1.55 o 
   2  14   3       28.97       35.04      2.50 o 
   3  14   3       28.57       24.87      2.46 o 
   4  14   3       19.86       17.26      2.79 o 
   5  14   3        0.74        4.87      2.26 o 
  -5  15   3        4.96        3.57      2.06 o 
  -4  15   3        9.41        8.99      2.43 o 
  -3  15   3       35.43       42.49      3.68 o 
  -2  15   3       26.48       28.37      3.16 o 
  -1  15   3        2.51        2.25      1.69 o 
   0  15   3        0.03        1.39      1.22 o 
   1  15   3        1.19        0.81      1.01 o 
   2  15   3        1.55        2.65      1.47 o 
   3  15   3       23.52       27.90      3.13 o 
   4  15   3        7.66       13.45      2.71 o 
  -5  16   3        0.19       -2.52      1.88 o 
  -4  16   3       10.94       10.49      2.64 o 
  -3  16   3        0.04       -0.82      3.91 o 
  -2  16   3       43.35       39.14      4.07 o 
  -1  16   3        4.71        1.09      1.75 o 
   0  16   3       32.70       32.36      3.17 o 
   1  16   3       24.42       26.03      3.66 o 
   2  16   3        6.54        6.78      1.74 o 
   3  16   3        2.77        4.74      2.54 o 
   4  16   3        5.28        3.85      2.20 o 
  -4  17   3        2.23        5.92      2.50 o 
  -3  17   3       11.54       15.94      3.73 o 
  -2  17   3       26.31       25.26      3.25 o 
  -1  17   3        5.42        1.81      2.20 o 
   0  17   3        3.13        7.22      2.24 o 
   1  17   3       14.53       18.81      3.45 o 
   2  17   3        0.08        4.75      2.47 o 
  -2  18   3        0.06        0.24      1.99 o 
  -1  18   3        0.44       -1.22      3.03 o 
   0  18   3       13.36        8.73      4.16 o 
   1  18   3        1.70       -3.46      3.16 o 
  -9   0   4       46.64       46.96      5.90 o 
  -8   0   4      224.30      241.00     11.03 o 
  -7   0   4        8.81        8.58      2.59 o 
  -6   0   4      713.96      753.54     11.76 o 
  -5   0   4      347.20      364.48      5.25 o 
  -4   0   4        0.01        1.00      0.74 o 
  -3   0   4      248.12      223.25      3.37 o 
  -2   0   4       83.06       88.41      4.14 o 
  -1   0   4        0.87       -0.09      0.78 o 
   0   0   4        7.67        9.01      1.48 o 
   1   0   4      150.72      147.45      4.80 o 
   2   0   4     8515.46     9420.51    132.11 o 
   3   0   4     2379.96     2652.73     42.60 o 
   4   0   4        2.00        0.48      1.69 o 
   5   0   4      120.26      111.78      6.18 o 
   6   0   4       48.87       40.00      4.46 o 
   7   0   4       20.62       20.03      4.04 o 
   8   0   4        1.07       -3.84      2.56 o 
  -9   1   4        9.99        4.56      2.53 o 
  -8   1   4       92.80       91.85      4.97 o 
  -7   1   4       22.23       20.96      1.95 o 
  -6   1   4       18.95       16.67      1.35 o 
  -5   1   4       67.18       58.92      1.55 o 
  -4   1   4       24.93       26.02      1.24 o 
  -3   1   4      386.72      400.93      3.50 o 
  -2   1   4      767.87      739.44      5.84 o 
  -1   1   4     2008.03     1947.88     17.03 o 
   0   1   4      230.99      255.04      3.70 o 
   1   1   4      139.67      131.78      5.06 o 
   2   1   4      417.34      440.00      6.15 o 
   3   1   4      228.88      221.13      4.40 o 
   4   1   4        6.06        6.24      1.27 o 
   5   1   4        5.28        4.59      1.30 o 
   6   1   4      113.83      113.85      4.80 o 
   7   1   4       12.80       15.58      2.71 o 
   8   1   4       17.42       16.98      3.48 o 
  -9   2   4       25.25       24.88      4.49 o 
  -8   2   4       33.93       31.06      3.34 o 
  -7   2   4        0.21       -0.44      1.07 o 
  -6   2   4       42.48       36.99      1.85 o 
  -5   2   4       13.75       12.67      0.95 o 
  -4   2   4      127.66      151.51      2.03 o 
  -3   2   4      321.01      335.64      4.01 o 
  -2   2   4       88.81      105.99      1.56 o 
  -1   2   4      157.85      152.17      2.15 o 
   0   2   4      187.01      210.47      4.15 o 
   1   2   4      291.18      275.90      5.50 o 
   2   2   4      238.51      229.81      4.14 o 
   3   2   4      349.95      397.02      6.21 o 
   4   2   4        0.49        1.65      0.97 o 
   5   2   4       12.62       13.78      1.72 o 
   6   2   4      118.61      127.03      5.27 o 
   7   2   4       79.00       73.65      3.65 o 
   8   2   4        8.66        6.91      2.62 o 
  -9   3   4        3.65       -0.26      1.81 o 
  -8   3   4       69.04       61.24      3.32 o 
  -7   3   4      144.22      127.97      6.57 o 
  -6   3   4      416.33      414.39      5.96 o 
  -5   3   4       14.68       10.92      1.16 o 
  -4   3   4       67.74       81.60      2.43 o 
  -3   3   4      969.70      954.07     10.18 o 
  -2   3   4      983.64      984.76      8.36 o 
  -1   3   4       12.96       10.05      0.71 o 
   0   3   4      585.57      609.62      8.46 o 
   1   3   4      260.95      248.23      4.06 o 
   2   3   4      146.87      153.67      3.42 o 
   3   3   4      516.14      533.36      6.44 o 
   4   3   4      190.53      184.64      4.35 o 
   5   3   4       86.34       98.85      4.71 o 
   6   3   4        5.82        9.57      1.73 o 
   7   3   4        7.83        9.66      2.05 o 
   8   3   4       30.31       39.35      4.21 o 
  -9   4   4       27.75       28.84      3.59 o 
  -8   4   4       22.14       23.38      2.43 o 
  -7   4   4        3.81        2.20      1.06 o 
  -6   4   4       18.53       15.23      1.46 o 
  -5   4   4      160.00      159.08      3.40 o 
  -4   4   4        8.40        9.47      1.18 o 
  -3   4   4       58.68       61.64      2.09 o 
  -2   4   4       28.56       26.67      1.10 o 
  -1   4   4      178.68      169.73      2.53 o 
   0   4   4       28.56       24.87      1.10 o 
   1   4   4     1588.00     1686.31     15.90 o 
   2   4   4      666.47      756.76      9.01 o 
   3   4   4      445.92      503.17      6.32 o 
   4   4   4       79.98       92.75      2.69 o 
   5   4   4      215.04      206.77      5.07 o 
   6   4   4        0.08        0.71      1.31 o 
   7   4   4       14.51       20.10      2.36 o 
   8   4   4        0.95        2.13      2.33 o 
  -9   5   4        0.09        1.52      1.59 o 
  -8   5   4        1.79       -0.86      1.27 o 
  -7   5   4      119.82      104.33      3.32 o 
  -6   5   4        5.23        3.60      1.19 o 
  -5   5   4        3.41        4.88      1.08 o 
  -4   5   4      217.90      230.61      4.50 o 
  -3   5   4       38.42       41.22      1.88 o 
  -2   5   4       23.53       28.13      1.42 o 
  -1   5   4      421.31      398.86      3.89 o 
   0   5   4        0.05       -0.10      0.44 o 
   1   5   4       28.86       36.58      1.79 o 
   2   5   4        7.46        5.68      1.07 o 
   3   5   4        6.19        3.08      1.47 o 
   4   5   4        0.30        3.02      0.92 o 
   5   5   4      186.29      194.83      5.70 o 
   6   5   4        3.63        3.64      1.42 o 
   7   5   4        0.03       -0.37      1.51 o 
  -9   6   4       30.72       31.15      3.74 o 
  -8   6   4        4.91        1.27      1.27 o 
  -7   6   4        2.21        4.44      1.17 o 
  -6   6   4        4.61        6.89      1.32 o 
  -5   6   4      428.80      413.09      6.88 o 
  -4   6   4      860.85      820.28     10.15 o 
  -3   6   4      470.17      451.78      6.56 o 
  -2   6   4      599.20      581.25      7.45 o 
  -1   6   4        5.19        6.43      0.63 o 
   0   6   4      706.90      671.49      5.86 o 
   1   6   4      175.70      174.70      3.11 o 
   2   6   4      563.92      591.58     10.21 o 
   3   6   4        1.91        1.57      1.03 o 
   4   6   4       25.24       27.90      1.79 o 
   5   6   4      183.94      204.49      5.18 o 
   6   6   4        2.05       -0.88      1.90 o 
   7   6   4       16.79       17.79      3.07 o 
  -9   7   4        1.49        1.73      2.21 o 
  -8   7   4        9.22        5.36      1.43 o 
  -7   7   4      272.13      255.15      5.29 o 
  -6   7   4       45.01       39.44      2.22 o 
  -5   7   4       46.74       53.85      6.16 o 
  -4   7   4      117.32      125.70      3.54 o 
  -3   7   4      507.17      467.41      6.89 o 
  -2   7   4       33.29       33.58      1.73 o 
  -1   7   4       39.78       43.25      1.29 o 
   0   7   4        2.25        2.69      0.77 o 
   1   7   4       71.17       59.47      2.26 o 
   2   7   4       90.33       98.58      2.59 o 
   3   7   4        0.00        0.96      0.99 o 
   4   7   4        2.47        2.30      0.98 o 
   5   7   4       28.15       33.44      2.12 o 
   6   7   4        1.10       -1.32      1.34 o 
   7   7   4        6.91       13.01      3.45 o 
  -8   8   4       23.46       20.06      2.49 o 
  -7   8   4        0.00       -1.70      1.13 o 
  -6   8   4        9.71       10.15      2.02 o 
  -5   8   4        0.10        0.60      1.15 o 
  -4   8   4        0.54       -0.52      0.93 o 
  -3   8   4        5.32        4.03      1.07 o 
  -2   8   4      194.79      201.83      4.21 o 
  -1   8   4       17.48       21.22      1.97 o 
   0   8   4        0.11        1.01      0.71 o 
   1   8   4       26.70       32.03      1.58 o 
   2   8   4        1.18        0.28      0.83 o 
   3   8   4       45.91       52.44      2.54 o 
   4   8   4      315.00      301.52      6.14 o 
   5   8   4       86.18       87.62      3.03 o 
   6   8   4        1.09        2.22      1.52 o 
   7   8   4        0.82        0.54      2.26 o 
  -8   9   4        0.03       -1.39      1.44 o 
  -7   9   4        5.80        1.89      1.26 o 
  -6   9   4      147.59      138.56      4.02 o 
  -5   9   4       13.03        9.79      1.73 o 
  -4   9   4       85.29       79.94      3.14 o 
  -3   9   4      763.74      772.79     10.08 o 
  -2   9   4       59.56       56.81      1.89 o 
  -1   9   4      209.58      191.49      3.21 o 
   0   9   4       12.52       10.59      1.13 o 
   1   9   4      196.71      194.36      4.68 o 
   2   9   4        4.02        5.62      1.10 o 
   3   9   4        4.88        6.96      1.20 o 
   4   9   4      154.12      150.16      3.76 o 
   5   9   4        4.86        5.83      1.37 o 
   6   9   4        1.60        1.29      4.04 o 
   7   9   4        0.25       -0.95      2.48 o 
  -8  10   4        1.52        0.90      1.79 o 
  -7  10   4        6.55        4.88      1.80 o 
  -6  10   4        8.59        6.65      1.70 o 
  -5  10   4      119.19      102.62      3.82 o 
  -4  10   4        0.02        1.55      1.26 o 
  -3  10   4        0.34        1.07      1.06 o 
  -2  10   4        4.47        2.98      1.52 o 
  -1  10   4        0.02        0.07      0.67 o 
   0  10   4        9.04       12.50      2.50 o 
   1  10   4       58.46       52.59      3.41 o 
   2  10   4       12.70       13.02      1.40 o 
   3  10   4        8.97        5.84      1.27 o 
   4  10   4        8.20       11.95      1.57 o 
   5  10   4       22.27       24.28      2.04 o 
   6  10   4        2.40       -1.85      1.72 o 
  -7  11   4        0.72        3.10      1.71 o 
  -6  11   4       86.67       74.38      3.99 o 
  -5  11   4       39.58       45.94      2.91 o 
  -4  11   4      204.92      202.34      5.15 o 
  -3  11   4       12.42       11.78      2.01 o 
  -2  11   4       25.71       26.95      3.09 o 
  -1  11   4        0.03        1.52      1.10 o 
   0  11   4        2.08        3.64      1.28 o 
   1  11   4        2.65        2.13      0.97 o 
   2  11   4        0.19       -0.13      0.92 o 
   3  11   4       16.39       14.26      1.73 o 
   4  11   4        0.01       -1.73      1.80 o 
   5  11   4        7.34        7.17      2.22 o 
   6  11   4        5.95       11.27      5.98 o 
  -7  12   4       19.39       18.76      2.61 o 
  -6  12   4        3.50        3.04      1.69 o 
  -5  12   4       52.65       52.44      3.19 o 
  -4  12   4        9.80        9.11      2.07 o 
  -3  12   4        0.10        2.13      1.32 o 
  -2  12   4       26.90       25.47      2.51 o 
  -1  12   4       26.72       22.44      1.87 o 
   0  12   4        0.61        0.89      0.93 o 
   1  12   4       11.27        9.85      1.31 o 
   2  12   4        0.03        1.33      1.08 o 
   3  12   4       19.36       19.73      1.83 o 
   4  12   4       63.55       73.66      3.47 o 
   5  12   4        1.52        1.85      1.75 o 
   6  12   4        3.19       -1.95      1.73 o 
  -7  13   4        0.16       -0.77      2.11 o 
  -6  13   4        2.49        4.32      2.32 o 
  -5  13   4       39.78       38.29      3.59 o 
  -4  13   4       53.00       48.24      3.71 o 
  -3  13   4       35.45       55.14      3.67 o 
  -2  13   4        2.82        5.13      1.74 o 
  -1  13   4       38.21       40.90      3.13 o 
   0  13   4       70.71       75.68      3.11 o 
   1  13   4        0.84        0.74      1.03 o 
   2  13   4       19.31       16.58      1.77 o 
   3  13   4       18.12       24.29      2.37 o 
   4  13   4        0.29        2.22      1.59 o 
   5  13   4        8.48       10.79      2.52 o 
  -6  14   4       20.04       20.79      3.35 o 
  -5  14   4       10.98       17.89      2.98 o 
  -4  14   4        0.74       -0.29      1.86 o 
  -3  14   4       52.65       52.19      3.79 o 
  -2  14   4        0.03       -0.13      1.35 o 
  -1  14   4        3.19        3.68      1.65 o 
   0  14   4       40.72       37.79      2.48 o 
   1  14   4        1.59        1.68      1.12 o 
   2  14   4        5.29        5.25      1.20 o 
   3  14   4        2.09        1.89      1.44 o 
   4  14   4        3.44        5.68      2.38 o 
  -5  15   4       26.59       24.50      4.83 o 
  -4  15   4        6.88        5.38      3.79 o 
  -3  15   4        6.24        8.12      2.19 o 
  -2  15   4        3.22        4.55      1.86 o 
  -1  15   4       15.37       13.70      2.36 o 
   0  15   4        9.19       11.20      2.29 o 
   1  15   4        0.30        1.06      1.30 o 
   2  15   4        2.84        4.07      1.81 o 
   3  15   4       13.00       14.60      2.62 o 
   4  15   4        0.14        0.27      2.56 o 
  -4  16   4       42.51       38.54      3.96 o 
  -3  16   4       12.81       18.49      3.87 o 
  -2  16   4        1.68        2.25      1.89 o 
  -1  16   4        8.60        6.95      2.17 o 
   0  16   4        0.45        1.32      1.77 o 
   1  16   4        6.69        8.47      1.88 o 
   2  16   4        3.21        3.92      1.57 o 
   3  16   4        0.63        1.41      1.76 o 
  -3  17   4        0.00        1.82      2.05 o 
  -2  17   4        1.69        4.31      2.32 o 
  -1  17   4       20.32       24.08      3.19 o 
   0  17   4        4.24        1.95      1.89 o 
   1  17   4        0.10       -1.72      2.89 o 
   2  17   4        0.83        0.91      2.18 o 
  -1  18   4       13.81       16.03      2.99 o 
   0  18   4        0.01       -2.53      3.40 o 
  -9   1   5        2.41       -1.34      2.70 o 
  -8   1   5       29.40       23.77      3.42 o 
  -7   1   5        8.47       10.63      2.19 o 
  -6   1   5      144.48      140.62      5.12 o 
  -5   1   5        1.11        1.63      0.63 o 
  -4   1   5       77.54       86.32      1.57 o 
  -3   1   5      867.14      939.12      7.39 o 
  -2   1   5     3682.27     3921.79     25.46 o 
  -1   1   5      104.78      114.67      4.00 o 
   0   1   5      134.99      158.56      4.22 o 
   1   1   5      495.61      457.23      7.64 o 
   2   1   5      344.92      382.56      6.97 o 
   3   1   5       25.35       36.74      2.63 o 
   4   1   5       92.60       92.71      4.03 o 
   5   1   5       10.68       10.21      2.00 o 
   6   1   5        5.73       10.12      2.14 o 
   7   1   5        0.00       -1.52      1.61 o 
  -9   2   5       13.14        9.08      2.47 o 
  -8   2   5       17.09       14.27      2.61 o 
  -7   2   5      100.95       96.48      3.69 o 
  -6   2   5      215.17      233.92      4.28 o 
  -5   2   5      110.74      106.98      2.79 o 
  -4   2   5      112.33       92.91      1.56 o 
  -3   2   5       23.61       28.91      0.99 o 
  -2   2   5     1802.50     1799.47     14.15 o 
  -1   2   5     1372.41     1376.99     11.53 o 
   0   2   5        0.00        0.93      1.14 o 
   1   2   5       28.72       36.56      2.21 o 
   2   2   5        2.85        5.53      1.02 o 
   3   2   5       79.90      101.51      8.89 o 
   4   2   5      134.19      143.79      9.40 o 
   5   2   5       13.81       11.14      2.09 o 
   6   2   5       58.27       53.00      3.74 o 
   7   2   5        6.50        5.00      2.13 o 
  -9   3   5        1.38        3.65      1.98 o 
  -8   3   5        1.90        0.89      1.62 o 
  -7   3   5      176.98      165.96      4.80 o 
  -6   3   5       23.23       27.39      1.72 o 
  -5   3   5        8.39       11.50      1.16 o 
  -4   3   5      226.08      195.28      2.95 o 
  -3   3   5     1469.28     1596.54     19.86 o 
  -2   3   5     5489.27     5922.91     42.20 o 
  -1   3   5      500.46      520.95      6.33 o 
   0   3   5      210.84      185.14      3.29 o 
   1   3   5        2.65        1.45      1.05 o 
   2   3   5      102.91       93.26      2.48 o 
   3   3   5      102.78      116.45      4.65 o 
   4   3   5      156.69      162.15      4.29 o 
   5   3   5       19.22       18.53      2.03 o 
   6   3   5        4.50        6.00      2.59 o 
   7   3   5        1.13        3.70      2.02 o 
  -9   4   5       10.88        5.81      2.30 o 
  -8   4   5       40.84       38.61      4.52 o 
  -7   4   5        3.70        4.75      1.22 o 
  -6   4   5       20.52       24.76      1.78 o 
  -5   4   5       78.91       75.95      2.43 o 
  -4   4   5       71.99       70.94      3.01 o 
  -3   4   5       63.85       62.27      2.21 o 
  -2   4   5      423.53      449.40      4.94 o 
  -1   4   5      121.76      127.54      2.37 o 
   0   4   5       21.83       19.66      1.04 o 
   1   4   5     1502.16     1518.37     15.09 o 
   2   4   5       37.69       35.85      1.93 o 
   3   4   5      102.78      119.43      3.02 o 
   4   4   5       12.06       18.41      1.59 o 
   5   4   5       43.08       38.74      2.66 o 
   6   4   5        2.37        3.65      1.75 o 
   7   4   5        2.55        5.40      1.91 o 
  -9   5   5        0.40        2.62      3.21 o 
  -8   5   5       73.21       71.28      3.66 o 
  -7   5   5       58.17       63.70      2.69 o 
  -6   5   5       24.62       23.43      1.79 o 
  -5   5   5      613.18      595.28      8.44 o 
  -4   5   5       53.35       57.43      3.19 o 
  -3   5   5      182.48      185.51      6.66 o 
  -2   5   5       15.41       18.60      1.27 o 
  -1   5   5      494.47      476.54      5.30 o 
   0   5   5       50.77       53.27      1.38 o 
   1   5   5      124.34      154.36      3.45 o 
   2   5   5        4.20        3.52      1.06 o 
   3   5   5      330.00      343.20      5.35 o 
   4   5   5       25.55       27.65      1.88 o 
   5   5   5       52.65       51.48      2.95 o 
   6   5   5        0.64        0.60      1.73 o 
   7   5   5       12.97       14.52      2.41 o 
  -9   6   5       12.31       11.32      2.17 o 
  -8   6   5       73.09       74.04      3.84 o 
  -7   6   5      136.69      139.83      3.89 o 
  -6   6   5        6.58        5.33      1.29 o 
  -5   6   5        1.40        2.21      1.09 o 
  -4   6   5       45.18       46.00      2.48 o 
  -3   6   5       19.01       22.25      1.62 o 
  -2   6   5      160.33      169.56      2.82 o 
  -1   6   5      908.42      866.03     10.60 o 
   0   6   5        8.37        8.90      0.75 o 
   1   6   5      132.74      131.20      3.40 o 
   2   6   5      118.45      144.14      3.70 o 
   3   6   5        8.16        8.25      1.40 o 
   4   6   5        4.21        4.56      1.57 o 
   5   6   5       15.93       14.35      1.96 o 
   6   6   5        9.50        8.95      1.98 o 
   7   6   5        7.71        6.21      1.96 o 
  -8   7   5        8.99        9.98      1.73 o 
  -7   7   5        0.31        0.60      1.36 o 
  -6   7   5        1.21        1.27      1.07 o 
  -5   7   5        0.15       -0.20      1.07 o 
  -4   7   5      979.43      973.91     11.84 o 
  -3   7   5      438.54      446.97      6.86 o 
  -2   7   5       32.76       34.11      2.07 o 
  -1   7   5      287.45      301.75      3.62 o 
   0   7   5        7.88        6.63      0.74 o 
   1   7   5       22.89       21.80      1.42 o 
   2   7   5       56.40       52.06      2.39 o 
   3   7   5       38.24       41.10      2.40 o 
   4   7   5       79.08       86.81      2.94 o 
   5   7   5        0.20        1.90      1.20 o 
   6   7   5        1.02       -1.40      1.52 o 
   7   7   5        3.02        3.16      2.36 o 
  -8   8   5        3.14        2.96      1.36 o 
  -7   8   5       35.21       30.46      2.80 o 
  -6   8   5       12.69        9.94      2.16 o 
  -5   8   5       10.00       15.18      1.83 o 
  -4   8   5       54.44       46.76      4.39 o 
  -3   8   5      102.93      108.51      4.98 o 
  -2   8   5        8.27        6.30      0.91 o 
  -1   8   5        3.11        4.40      0.73 o 
   0   8   5      782.19      801.37      8.32 o 
   1   8   5       72.74       74.80      2.47 o 
   2   8   5        1.18        0.67      0.85 o 
   3   8   5       19.81       23.62      2.08 o 
   4   8   5       81.16       86.47      2.70 o 
   5   8   5       25.45       27.95      2.98 o 
   6   8   5       22.32       31.55      3.71 o 
  -8   9   5       13.00        9.62      2.12 o 
  -7   9   5       24.13       19.24      2.00 o 
  -6   9   5       12.98       12.73      1.92 o 
  -5   9   5       96.67      102.15      3.71 o 
  -4   9   5      227.28      227.68      5.18 o 
  -3   9   5        4.89        4.85      1.26 o 
  -2   9   5        0.06       -1.14      0.82 o 
  -1   9   5       77.39       81.60      1.96 o 
   0   9   5        1.25        0.42      0.99 o 
   1   9   5       36.17       39.78      2.34 o 
   2   9   5        6.77        7.91      1.25 o 
   3   9   5        0.40        0.26      0.97 o 
   4   9   5        3.43        7.22      1.93 o 
   5   9   5       34.32       36.62      2.45 o 
   6   9   5        1.83        3.70      2.04 o 
  -8  10   5       49.14       47.94      4.90 o 
  -7  10   5       11.06        4.66      1.49 o 
  -6  10   5        6.83        4.69      1.65 o 
  -5  10   5       95.01       97.51      3.81 o 
  -4  10   5       91.21       84.56      3.45 o 
  -3  10   5      373.65      366.96      6.67 o 
  -2  10   5        1.68        0.05      0.91 o 
  -1  10   5      119.48      136.03      4.96 o 
   0  10   5       70.97       62.24      2.21 o 
   1  10   5       29.11       33.52      2.22 o 
   2  10   5        0.45        2.04      1.04 o 
   3  10   5       22.36       29.75      2.01 o 
   4  10   5       58.89       70.60      2.87 o 
   5  10   5        0.00        0.76      1.14 o 
   6  10   5        0.15       -0.47      1.95 o 
  -7  11   5        2.36        2.11      2.16 o 
  -6  11   5       14.94       15.56      2.24 o 
  -5  11   5      174.22      168.56      5.00 o 
  -4  11   5      127.12      126.24      5.71 o 
  -3  11   5       12.04        9.90      1.58 o 
  -2  11   5       47.61       44.84      3.17 o 
  -1  11   5       44.41       46.38      3.28 o 
   0  11   5        5.46        7.59      1.18 o 
   1  11   5       38.28       42.95      2.12 o 
   2  11   5        5.95        3.74      1.15 o 
   3  11   5        0.26       -0.26      1.06 o 
   4  11   5        0.00        1.36      1.26 o 
   5  11   5        5.59        5.91      1.45 o 
  -7  12   5        7.16       12.77      2.63 o 
  -6  12   5        5.77        3.67      2.07 o 
  -5  12   5       56.88       53.88      3.21 o 
  -4  12   5       36.40       31.68      2.51 o 
  -3  12   5       76.94       82.25      4.14 o 
  -2  12   5       29.35       24.91      4.07 o 
  -1  12   5        1.70        2.43      2.36 o 
   0  12   5       38.79       41.05      2.46 o 
   1  12   5       62.57       57.00      2.44 o 
   2  12   5       28.09       21.78      1.83 o 
   3  12   5       13.38       15.41      1.75 o 
   4  12   5       36.06       45.20      4.78 o 
   5  12   5        1.17        1.50      1.93 o 
  -6  13   5        1.81        0.05      2.55 o 
  -5  13   5       66.19       64.76      4.39 o 
  -4  13   5       25.66       32.92      6.70 o 
  -3  13   5       25.40       25.57      2.94 o 
  -2  13   5       76.15       79.98      4.13 o 
  -1  13   5        3.18        5.02      1.70 o 
   0  13   5        0.11       -0.96      1.27 o 
   1  13   5        7.00        6.27      1.24 o 
   2  13   5        1.32        0.99      1.00 o 
   3  13   5        9.09        8.26      1.55 o 
   4  13   5        1.44        0.44      1.62 o 
   5  13   5       10.76        9.58      2.65 o 
  -6  14   5       43.65       37.46      4.08 o 
  -5  14   5       11.06       11.41      2.68 o 
  -4  14   5       16.00       17.09      2.79 o 
  -3  14   5       19.03       30.59      3.23 o 
  -2  14   5        4.17        4.35      3.34 o 
  -1  14   5       11.61        9.06      2.48 o 
   0  14   5        2.27        0.43      1.50 o 
   1  14   5        2.34        1.33      1.45 o 
   2  14   5        0.23        0.78      1.11 o 
   3  14   5        0.63        4.16      1.67 o 
   4  14   5        3.77        6.12      2.71 o 
  -5  15   5       18.22       18.92      3.18 o 
  -4  15   5        0.34        3.51      2.06 o 
  -3  15   5        7.52        8.33      2.25 o 
  -2  15   5        0.98        0.20      1.54 o 
  -1  15   5       12.05        6.43      2.92 o 
   0  15   5        0.20        0.04      2.11 o 
   1  15   5        4.98        4.03      1.64 o 
   2  15   5        6.49        5.71      1.69 o 
   3  15   5       15.16       20.31      2.47 o 
  -4  16   5        6.58        5.71      2.35 o 
  -3  16   5       19.42       15.58      4.67 o 
  -2  16   5        8.46        8.76      2.39 o 
  -1  16   5        1.17       -0.36      4.37 o 
   0  16   5        4.07        4.61      2.36 o 
   1  16   5       13.76       22.22      3.09 o 
   2  16   5        0.99        5.52      2.49 o 
  -3  17   5        6.71        4.29      2.91 o 
  -2  17   5       14.33       14.16      2.99 o 
  -1  17   5        0.56        1.16      1.92 o 
   0  17   5        2.63       -0.18      1.94 o 
   1  17   5        9.46       13.43      4.40 o 
  -9   0   6       19.03       32.65      5.39 o 
  -8   0   6      209.11      192.78     10.34 o 
  -7   0   6      383.52      347.84     13.34 o 
  -6   0   6      784.84      801.65     20.75 o 
  -5   0   6       52.28       50.72      2.69 o 
  -4   0   6      192.36      219.06      4.36 o 
  -3   0   6      599.90      692.20      9.42 o 
  -2   0   6      497.05      606.15     10.21 o 
  -1   0   6       48.56       55.89      3.43 o 
   0   0   6     1241.87     1252.73     21.67 o 
   1   0   6        1.60        1.39      1.03 o 
   2   0   6      409.49      387.42     11.08 o 
   3   0   6       52.67       49.07      4.40 o 
   4   0   6       75.05       80.92      5.57 o 
   5   0   6      169.02      171.51      8.44 o 
   6   0   6       25.68       22.02      4.22 o 
   7   0   6        0.01        6.41      3.25 o 
  -9   1   6        3.45       -0.31      1.86 o 
  -8   1   6        9.19       14.23      2.59 o 
  -7   1   6        2.52        1.96      1.68 o 
  -6   1   6        1.96        1.52      1.22 o 
  -5   1   6      110.49      118.31      2.35 o 
  -4   1   6       39.98       56.32      1.40 o 
  -3   1   6       23.20       18.78      1.32 o 
  -2   1   6     1077.81     1166.30     11.69 o 
  -1   1   6     2763.83     2892.82     30.42 o 
   0   1   6       98.95       97.74      2.65 o 
   1   1   6       72.00       70.83      2.50 o 
   2   1   6      550.82      570.67      8.07 o 
   3   1   6        2.38        3.27      1.35 o 
   4   1   6        6.31        6.03      1.70 o 
   5   1   6        3.09        4.89      2.29 o 
   6   1   6        0.00       -1.02      3.70 o 
   7   1   6        0.25       -1.68      1.84 o 
  -9   2   6        5.00        7.49      2.47 o 
  -8   2   6       23.05       16.45      2.82 o 
  -7   2   6      163.67      172.19      6.57 o 
  -6   2   6       34.29       33.81      2.41 o 
  -5   2   6        6.58        7.96      1.06 o 
  -4   2   6      469.85      489.74      5.57 o 
  -3   2   6       65.55       62.67      1.50 o 
  -2   2   6      493.01      518.59      5.70 o 
  -1   2   6      709.97      671.12      7.71 o 
   0   2   6      284.46      284.33      5.85 o 
   1   2   6      915.68      952.31     13.52 o 
   2   2   6       79.14       79.06      2.88 o 
   3   2   6       26.31       17.90      2.24 o 
   4   2   6        0.67        1.19      2.41 o 
   5   2   6        0.58        1.40      1.51 o 
   6   2   6        0.47        0.09      1.72 o 
   7   2   6        0.27        6.04      2.28 o 
  -9   3   6        3.09        2.29      2.04 o 
  -8   3   6        0.04       -0.75      1.47 o 
  -7   3   6        1.56        0.27      1.43 o 
  -6   3   6       37.29       35.91      2.00 o 
  -5   3   6      266.53      263.68      4.50 o 
  -4   3   6      327.16      333.40      5.49 o 
  -3   3   6      799.62      827.89      6.93 o 
  -2   3   6       10.62        7.88      0.83 o 
  -1   3   6      101.31      112.59      3.72 o 
   0   3   6      845.94      842.98     19.54 o 
   1   3   6      117.24      111.64      3.86 o 
   2   3   6        2.28        0.03      0.91 o 
   3   3   6      331.88      360.50      6.50 o 
   4   3   6       56.77       51.46      4.07 o 
   5   3   6       21.96       23.38      4.17 o 
   6   3   6       10.22        7.82      2.35 o 
   7   3   6        2.58        5.18      5.29 o 
  -9   4   6       33.33       33.07      3.95 o 
  -8   4   6       20.93       16.91      3.61 o 
  -7   4   6      162.60      152.81      4.81 o 
  -6   4   6       67.46       63.61      3.00 o 
  -5   4   6      158.73      145.60      3.77 o 
  -4   4   6       90.15      103.60      3.03 o 
  -3   4   6       20.80       26.29      1.43 o 
  -2   4   6       49.08       56.76      1.70 o 
  -1   4   6     1060.26     1054.60      9.76 o 
   0   4   6      231.12      241.73      4.11 o 
   1   4   6      198.18      177.85      4.87 o 
   2   4   6        3.61        4.16      1.49 o 
   3   4   6       87.84       85.82      2.76 o 
   4   4   6      116.53      131.18      4.16 o 
   5   4   6       11.24        6.99      1.70 o 
   6   4   6        2.59        0.60      2.51 o 
   7   4   6        9.23        6.24      2.59 o 
  -9   5   6        0.07       -0.17      1.79 o 
  -8   5   6        2.04       -0.32      1.38 o 
  -7   5   6       40.76       41.99      2.93 o 
  -6   5   6       37.49       35.54      2.10 o 
  -5   5   6        2.62        0.89      1.05 o 
  -4   5   6        6.53        2.94      1.34 o 
  -3   5   6       10.53       12.38      1.35 o 
  -2   5   6      636.86      644.36      6.78 o 
  -1   5   6       61.78       62.06      1.86 o 
   0   5   6       27.48       34.83      2.09 o 
   1   5   6       41.67       52.92      2.25 o 
   2   5   6       65.09       55.29      2.47 o 
   3   5   6      104.68      105.17      4.23 o 
   4   5   6        1.75        3.82      1.11 o 
   5   5   6        6.66        3.08      2.36 o 
   6   5   6        0.09        0.13      1.94 o 
   7   5   6        3.35        2.74      1.96 o 
  -9   6   6        4.23        3.24      2.27 o 
  -8   6   6      179.97      196.98      5.90 o 
  -7   6   6      358.42      361.83      6.39 o 
  -6   6   6        1.59       -0.51      1.23 o 
  -5   6   6       36.67       34.80      2.23 o 
  -4   6   6       80.09       71.20      2.73 o 
  -3   6   6      197.41      205.31      4.43 o 
  -2   6   6        3.64        2.73      0.87 o 
  -1   6   6      722.76      733.49      7.60 o 
   0   6   6     1105.06     1071.38     12.14 o 
   1   6   6       24.54       28.25      1.63 o 
   2   6   6      229.16      214.73      4.76 o 
   3   6   6       91.45       93.56      2.95 o 
   4   6   6        0.25       -0.27      0.91 o 
   5   6   6       42.15       34.52      2.76 o 
   6   6   6        1.90        3.92      1.86 o 
  -8   7   6        0.09        0.88      2.67 o 
  -7   7   6        9.77        9.69      1.61 o 
  -6   7   6       39.05       36.80      2.52 o 
  -5   7   6       38.07       37.11      2.37 o 
  -4   7   6       51.78       57.11      3.31 o 
  -3   7   6      204.96      206.08      4.54 o 
  -2   7   6       44.79       45.78      1.74 o 
  -1   7   6        3.29        4.18      1.45 o 
   0   7   6       69.82       81.84      2.75 o 
   1   7   6       51.75       47.51      2.01 o 
   2   7   6       19.95       22.88      2.33 o 
   3   7   6       85.46       74.68      3.25 o 
   4   7   6       32.25       34.80      2.22 o 
   5   7   6        8.40        6.91      1.50 o 
   6   7   6        4.86        6.67      2.01 o 
  -8   8   6       35.84       38.46      2.66 o 
  -7   8   6       38.31       37.56      2.43 o 
  -6   8   6       45.15       48.92      2.91 o 
  -5   8   6      270.19      250.15      6.13 o 
  -4   8   6      774.96      794.33     10.74 o 
  -3   8   6       45.96       44.76      2.36 o 
  -2   8   6        0.30       -0.68      0.84 o 
  -1   8   6        0.06       -0.89      0.60 o 
   0   8   6       24.60       26.57      2.14 o 
   1   8   6      262.25      246.76      4.43 o 
   2   8   6        1.02        0.11      0.90 o 
   3   8   6       35.30       40.67      3.11 o 
   4   8   6       51.92       51.36      2.64 o 
   5   8   6        5.15        5.72      1.41 o 
   6   8   6        4.18        6.36      2.90 o 
  -8   9   6        6.59        7.71      1.76 o 
  -7   9   6        7.51       11.29      3.17 o 
  -6   9   6       99.41       93.73      3.82 o 
  -5   9   6      135.68      136.04      7.95 o 
  -4   9   6       69.30       73.25      4.06 o 
  -3   9   6        1.77        0.45      1.02 o 
  -2   9   6        1.90        0.07      1.03 o 
  -1   9   6       32.92       35.34      2.09 o 
   0   9   6       19.66       20.96      1.53 o 
   1   9   6        0.23        1.58      1.14 o 
   2   9   6        5.31        2.81      1.31 o 
   3   9   6        8.48       10.08      1.47 o 
   4   9   6       61.07       67.58      2.95 o 
   5   9   6        2.51        3.57      1.45 o 
   6   9   6       20.15       21.88      2.77 o 
  -8  10   6       56.91       57.43      3.24 o 
  -7  10   6        5.05        5.73      1.63 o 
  -6  10   6        9.84        9.36      3.22 o 
  -5  10   6        9.35        9.62      2.15 o 
  -4  10   6        3.07        0.85      1.27 o 
  -3  10   6        6.02        3.55      1.23 o 
  -2  10   6        0.71        0.64      1.06 o 
  -1  10   6      142.40      131.15      5.01 o 
   0  10   6      184.20      182.53      4.42 o 
   1  10   6      149.62      144.18      3.53 o 
   2  10   6        0.82        0.19      0.95 o 
   3  10   6       23.63       22.41      2.42 o 
   4  10   6       17.61       13.23      1.81 o 
   5  10   6        3.49        1.24      1.46 o 
  -7  11   6       49.23       44.03      3.29 o 
  -6  11   6        0.01        0.48      1.42 o 
  -5  11   6       77.97       75.09      3.55 o 
  -4  11   6       13.10       18.62      2.15 o 
  -3  11   6       57.51       52.08      2.85 o 
  -2  11   6        1.16        1.97      1.37 o 
  -1  11   6        3.00       -0.86      1.25 o 
   0  11   6       28.58       27.10      2.40 o 
   1  11   6       32.49       36.22      3.50 o 
   2  11   6      181.05      170.43      4.94 o 
   3  11   6        0.00        1.24      1.10 o 
   4  11   6       11.97       11.64      1.66 o 
   5  11   6        9.40       10.02      1.85 o 
  -7  12   6        0.46        2.40      1.83 o 
  -6  12   6        0.00       -0.47      1.55 o 
  -5  12   6        0.14        0.34      1.43 o 
  -4  12   6       57.18       48.27      5.30 o 
  -3  12   6       80.02       91.56      3.67 o 
  -2  12   6        8.45        9.14      2.01 o 
  -1  12   6       10.43        8.09      1.95 o 
   0  12   6        0.56        1.99      1.24 o 
   1  12   6        9.49       10.20      1.61 o 
   2  12   6       59.86       56.86      3.73 o 
   3  12   6        0.47        0.67      1.12 o 
   4  12   6        5.29        1.21      1.69 o 
  -6  13   6        4.67        4.82      1.83 o 
  -5  13   6        1.32        3.59      2.00 o 
  -4  13   6        8.13        9.71      1.89 o 
  -3  13   6       21.95       24.23      3.00 o 
  -2  13   6       31.83       26.45      2.99 o 
  -1  13   6        0.82        0.97      1.88 o 
   0  13   6        8.13        8.90      4.98 o 
   1  13   6        0.44        1.07      1.02 o 
   2  13   6        0.60        0.03      0.96 o 
   3  13   6        0.65        0.67      1.15 o 
   4  13   6       13.68       19.05      2.96 o 
  -5  14   6        3.27        1.61      2.47 o 
  -4  14   6        2.86        1.66      1.93 o 
  -3  14   6        6.47        5.93      3.18 o 
  -2  14   6        3.86        1.88      1.78 o 
  -1  14   6        3.29        1.19      2.00 o 
   0  14   6       22.85       27.56      3.12 o 
   1  14   6        7.84        6.82      1.78 o 
   2  14   6       20.55       15.97      1.82 o 
   3  14   6       49.01       45.88      5.49 o 
  -5  15   6        5.24        3.75      4.77 o 
  -4  15   6        2.11        3.78      4.43 o 
  -3  15   6        0.46        0.68      1.76 o 
  -2  15   6        2.97        2.45      2.03 o 
  -1  15   6        6.43        4.67      2.05 o 
   0  15   6        7.61       10.01      2.37 o 
   1  15   6        5.58        4.57      2.23 o 
   2  15   6       14.95       13.16      1.96 o 
  -4  16   6       22.29       32.60      3.88 o 
  -3  16   6        2.91        3.54      2.14 o 
  -2  16   6        8.62       11.09      2.56 o 
  -1  16   6       17.15       19.38      3.18 o 
   0  16   6        4.10        2.85      2.01 o 
   1  16   6        1.11        2.30      2.10 o 
  -1  17   6        7.99        8.28      2.65 o 
  -9   1   7        2.22       -0.75      1.64 o 
  -8   1   7       11.76       11.55      2.52 o 
  -7   1   7      705.06      740.15     14.97 o 
  -6   1   7     1102.77     1090.62     22.92 o 
  -5   1   7      259.22      266.94      5.49 o 
  -4   1   7      164.15      150.14      2.73 o 
  -3   1   7      446.67      486.71      5.10 o 
  -2   1   7        0.64        1.13      0.74 o 
  -1   1   7      338.11      327.69      6.32 o 
   0   1   7      109.20       87.12      3.36 o 
   1   1   7       12.05        8.93      1.35 o 
   2   1   7      147.03      129.02      3.73 o 
   3   1   7       45.11       46.67      3.18 o 
   4   1   7        6.94        5.67      1.86 o 
   5   1   7        0.79        5.29      5.63 o 
   6   1   7        1.56       -0.92      1.83 o 
  -9   2   7        9.00        8.44      5.06 o 
  -8   2   7        2.75        2.19      1.65 o 
  -7   2   7      455.76      488.34     11.76 o 
  -6   2   7      380.63      379.83      8.79 o 
  -5   2   7       65.51       70.06      2.55 o 
  -4   2   7       26.28       26.27      2.03 o 
  -3   2   7      200.55      235.87      4.15 o 
  -2   2   7      284.75      300.25      4.30 o 
  -1   2   7       46.33       41.94      1.83 o 
   0   2   7      162.45      167.18      4.66 o 
   1   2   7        0.04       -0.02      0.86 o 
   2   2   7        6.09        5.64      1.19 o 
   3   2   7        1.66        0.66      1.35 o 
   4   2   7       15.62       17.25      2.50 o 
   5   2   7       40.84       31.59      3.32 o 
   6   2   7        0.46        1.80      2.42 o 
  -9   3   7        2.47        0.10      1.94 o 
  -8   3   7        2.66        1.26      1.60 o 
  -7   3   7      436.14      449.37     16.38 o 
  -6   3   7     1800.58     1826.57     20.27 o 
  -5   3   7      698.94      686.38      8.27 o 
  -4   3   7       11.48       11.36      1.37 o 
  -3   3   7        0.01        0.58      0.56 o 
  -2   3   7      119.55      138.24      2.84 o 
  -1   3   7        8.62       12.17      1.11 o 
   0   3   7      322.70      340.31      7.26 o 
   1   3   7       54.54       54.92      4.51 o 
   2   3   7       32.53       42.64      2.92 o 
   3   3   7       25.66       28.98      2.23 o 
   4   3   7        5.70        8.63      4.10 o 
   5   3   7       28.65       32.08      3.41 o 
   6   3   7        1.91        2.61      2.14 o 
  -9   4   7        5.50        8.86      2.59 o 
  -8   4   7       32.60       35.49      3.91 o 
  -7   4   7        0.10        1.30      1.39 o 
  -6   4   7      676.11      712.70      8.95 o 
  -5   4   7       63.62       63.37      3.75 o 
  -4   4   7      463.19      464.92      7.21 o 
  -3   4   7      113.87      131.83      2.81 o 
  -2   4   7      228.82      257.41      3.98 o 
  -1   4   7      121.49      140.53      2.91 o 
   0   4   7      420.45      437.54      6.36 o 
   1   4   7        9.33        5.29      2.15 o 
   2   4   7       15.41       18.18      3.75 o 
   3   4   7       13.13        8.11      2.27 o 
   4   4   7      100.78       92.49      5.48 o 
   5   4   7        2.72        1.22      1.91 o 
   6   4   7        1.23        1.86      2.08 o 
  -9   5   7       62.65       72.96      8.19 o 
  -8   5   7      107.22      122.49      4.76 o 
  -7   5   7        7.85        9.55      1.82 o 
  -6   5   7      164.46      172.22      4.13 o 
  -5   5   7      286.93      287.62     13.15 o 
  -4   5   7      379.63      393.57      6.65 o 
  -3   5   7       69.30       68.93      2.65 o 
  -2   5   7       34.48       38.42      1.64 o 
  -1   5   7      104.14       91.09      2.40 o 
   0   5   7       68.62       63.15      2.58 o 
   1   5   7       80.85       75.93      3.49 o 
   2   5   7       19.33       22.70      2.42 o 
   3   5   7       66.92       70.29      3.21 o 
   4   5   7        0.42        2.00      1.82 o 
   5   5   7       12.96       11.25      2.38 o 
   6   5   7        8.12       11.23      6.88 o 
  -8   6   7       80.97       84.94      4.19 o 
  -7   6   7       74.37       72.93      3.76 o 
  -6   6   7       34.76       40.05      2.31 o 
  -5   6   7        8.35        8.57      1.82 o 
  -4   6   7        7.60        9.20      1.56 o 
  -3   6   7      148.29      171.27      4.22 o 
  -2   6   7      195.74      218.51      3.67 o 
  -1   6   7      748.15      765.97      8.85 o 
   0   6   7       18.84       16.76      1.98 o 
   1   6   7        4.72        1.77      1.97 o 
   2   6   7       64.86       56.65      2.69 o 
   3   6   7        2.39        2.17      1.00 o 
   4   6   7        7.75        6.12      1.35 o 
   5   6   7        0.01       -2.10      1.51 o 
   6   6   7        8.31        8.42      2.85 o 
  -8   7   7      112.97      124.94      4.96 o 
  -7   7   7        4.41        4.54      1.41 o 
  -6   7   7       40.57       45.64      2.74 o 
  -5   7   7      718.38      704.59     10.18 o 
  -4   7   7      435.54      448.70      7.51 o 
  -3   7   7        4.75        5.76      1.26 o 
  -2   7   7       31.71       38.63      2.15 o 
  -1   7   7       30.55       30.43      1.95 o 
   0   7   7       13.19       11.47      1.51 o 
   1   7   7       57.91       54.34      2.27 o 
   2   7   7        2.12       -0.03      1.08 o 
   3   7   7      147.51      129.11      4.27 o 
   4   7   7        0.40       -0.30      1.11 o 
   5   7   7        4.31        3.88      2.13 o 
   6   7   7        3.31        3.92      2.00 o 
  -8   8   7       11.25        9.77      2.23 o 
  -7   8   7       73.10       74.53      3.26 o 
  -6   8   7        0.00       -0.12      1.15 o 
  -5   8   7       15.18       15.57      1.91 o 
  -4   8   7        1.96        2.68      1.28 o 
  -3   8   7       43.84       52.89      4.38 o 
  -2   8   7       38.31       35.71      2.19 o 
  -1   8   7       76.36       75.35      5.06 o 
   0   8   7      409.33      379.18      6.67 o 
   1   8   7       99.96       96.89      2.95 o 
   2   8   7        9.40       17.19      1.69 o 
   3   8   7       97.21       88.14      3.64 o 
   4   8   7        5.68        4.52      1.38 o 
   5   8   7        0.76        1.12      2.89 o 
  -8   9   7       19.62       23.39      2.90 o 
  -7   9   7       22.91       28.54      2.38 o 
  -6   9   7        4.42        3.82      1.44 o 
  -5   9   7       27.70       26.25      2.84 o 
  -4   9   7       79.50       77.39      3.32 o 
  -3   9   7       44.14       46.56      2.64 o 
  -2   9   7        1.51        2.68      1.41 o 
  -1   9   7      135.24      142.02     10.82 o 
   0   9   7        6.63        7.40      1.69 o 
   1   9   7        0.50        0.14      0.93 o 
   2   9   7       32.44       30.92      2.60 o 
   3   9   7        0.45       -1.41      1.07 o 
   4   9   7       43.35       43.81      2.71 o 
   5   9   7        3.60        1.44      1.31 o 
  -7  10   7       20.27       18.87      2.42 o 
  -6  10   7        0.54       -0.63      1.22 o 
  -5  10   7       32.82       35.61      2.66 o 
  -4  10   7        2.58        3.00      1.51 o 
  -3  10   7       59.40       64.35      3.10 o 
  -2  10   7       70.75       61.96      3.69 o 
  -1  10   7       96.93       90.87      6.90 o 
   0  10   7       38.16       37.84      2.40 o 
   1  10   7       15.75       18.98      1.71 o 
   2  10   7       41.49       48.57      3.57 o 
   3  10   7       23.18       20.40      1.94 o 
   4  10   7       11.82       11.11      2.09 o 
   5  10   7        0.05       -1.56      1.04 o 
  -7  11   7        9.16        9.60      2.19 o 
  -6  11   7        1.85        1.12      1.54 o 
  -5  11   7       34.70       31.73      2.65 o 
  -4  11   7       92.62       84.34      3.63 o 
  -3  11   7      120.94      129.31      5.23 o 
  -2  11   7       61.31       58.24      7.05 o 
  -1  11   7       39.02       42.01      3.39 o 
   0  11   7        1.13       -0.58      1.21 o 
   1  11   7        1.37        2.90      1.09 o 
   2  11   7       24.75       22.85      2.97 o 
   3  11   7        2.09        1.41      1.40 o 
   4  11   7        0.03        0.58      1.30 o 
  -6  12   7        2.12        1.71      1.60 o 
  -5  12   7       44.80       44.54      3.14 o 
  -4  12   7       45.85       53.53      3.68 o 
  -3  12   7       80.07       66.77      4.26 o 
  -2  12   7       89.34       84.63      4.48 o 
  -1  12   7       18.46       21.55      2.79 o 
   0  12   7        0.62        0.38      1.54 o 
   1  12   7      169.70      145.97      3.88 o 
   2  12   7      167.10      169.65      4.38 o 
   3  12   7        2.97        5.27      1.64 o 
   4  12   7        0.06        2.49      1.50 o 
  -6  13   7        1.97        3.14      1.79 o 
  -5  13   7        0.48        0.31      2.27 o 
  -4  13   7        0.09       -2.24      1.50 o 
  -3  13   7        1.39        1.91      1.73 o 
  -2  13   7        0.64        3.72      1.92 o 
  -1  13   7        4.22        5.47      2.05 o 
   0  13   7       43.63       32.72      3.48 o 
   1  13   7        2.26        3.85      1.73 o 
   2  13   7        2.90        4.22      1.65 o 
   3  13   7        0.65        5.17      1.50 o 
  -5  14   7        3.38        3.51      1.79 o 
  -4  14   7       49.88       38.40      3.79 o 
  -3  14   7       52.13       63.60      4.51 o 
  -2  14   7       40.36       47.61      4.09 o 
  -1  14   7       24.70       22.70      5.98 o 
   0  14   7        0.38       -2.18      1.45 o 
   1  14   7       17.57       22.96      3.14 o 
   2  14   7        1.50        2.99      1.86 o 
  -4  15   7        0.66        2.06      2.19 o 
  -3  15   7       46.98       59.20      4.51 o 
  -2  15   7       58.88       45.23      7.06 o 
  -1  15   7       47.32       54.66      4.46 o 
   0  15   7       42.30       48.23      6.11 o 
   1  15   7       39.38       44.42      4.12 o 
   2  15   7        4.21        2.56      1.72 o 
  -3  16   7        3.03        2.61      2.25 o 
  -2  16   7        0.01        1.12      2.08 o 
  -1  16   7       25.25       33.95      3.88 o 
   0  16   7       16.79       14.32      3.21 o 
  -9   0   8        3.13        4.88      3.52 o 
  -8   0   8        8.62       12.02      3.64 o 
  -7   0   8      204.10      190.10     10.16 o 
  -6   0   8      115.45      107.34      7.38 o 
  -5   0   8      855.82      838.13     18.50 o 
  -4   0   8       35.74       29.58      1.82 o 
  -3   0   8        1.67        4.47      1.90 o 
  -2   0   8      335.27      295.72      6.33 o 
  -1   0   8       16.02       17.81      1.87 o 
   0   0   8      322.06      315.92      7.97 o 
   1   0   8       11.46       11.89      1.93 o 
   2   0   8       69.74       79.75      5.63 o 
   3   0   8        0.55        2.89      2.44 o 
   4   0   8      255.46      217.13      9.92 o 
   5   0   8      204.63      193.73     10.04 o 
   6   0   8       17.17       17.38      4.22 o 
  -9   1   8        2.04        0.70      1.94 o 
  -8   1   8       73.91       79.62      5.23 o 
  -7   1   8       98.05       99.37      5.30 o 
  -6   1   8      370.95      363.75      9.74 o 
  -5   1   8      586.03      570.31      8.89 o 
  -4   1   8        1.42        1.07      0.78 o 
  -3   1   8      212.59      232.83      3.47 o 
  -2   1   8       59.45       57.82      1.91 o 
  -1   1   8      250.55      267.74      8.99 o 
   0   1   8       42.15       45.20      2.27 o 
   1   1   8        0.10        1.32      0.93 o 
   2   1   8       13.69       13.78      2.89 o 
   3   1   8       22.49       24.85      2.84 o 
   4   1   8      158.42      138.13     10.17 o 
   5   1   8        1.16        0.28      1.87 o 
   6   1   8        0.61        1.10      3.07 o 
  -9   2   8        2.19        5.74      2.39 o 
  -8   2   8       12.05        9.16      2.44 o 
  -7   2   8        1.72        6.97      2.05 o 
  -6   2   8      107.51      115.04      3.98 o 
  -5   2   8        0.73        0.74      1.17 o 
  -4   2   8       62.11       54.84      4.04 o 
  -3   2   8        4.03        3.68      0.70 o 
  -2   2   8       72.00       87.49      2.49 o 
  -1   2   8       24.78       31.27      2.68 o 
   0   2   8       14.21       12.16      1.81 o 
   1   2   8        8.40        8.54      1.36 o 
   2   2   8        7.40       12.68      1.71 o 
   3   2   8       98.48      103.88      4.73 o 
   4   2   8       16.91        7.16      2.23 o 
   5   2   8       77.82       73.74      4.75 o 
   6   2   8        0.98        6.29      3.25 o 
  -9   3   8        1.54        3.10      2.18 o 
  -8   3   8      104.30      107.42      5.87 o 
  -7   3   8       68.84       60.31      4.76 o 
  -6   3   8      353.74      362.28      7.23 o 
  -5   3   8        1.66        2.31      1.17 o 
  -4   3   8       90.95       96.03      3.21 o 
  -3   3   8      134.75      127.45      3.26 o 
  -2   3   8       36.75       40.54      1.80 o 
  -1   3   8      222.25      217.65      3.95 o 
   0   3   8      154.80      151.79      7.75 o 
   1   3   8       15.87       17.82      1.80 o 
   2   3   8       28.46       27.03      2.40 o 
   3   3   8        3.82        3.80      1.52 o 
   4   3   8        5.77        5.35      2.13 o 
   5   3   8       38.06       34.83      3.65 o 
   6   3   8        2.33        1.85      2.32 o 
  -8   4   8       71.39       69.11      5.06 o 
  -7   4   8       50.75       59.68      4.30 o 
  -6   4   8       65.90       65.89      3.33 o 
  -5   4   8        0.91        0.33      1.09 o 
  -4   4   8       76.75       70.01      2.84 o 
  -3   4   8      134.47      127.73      5.26 o 
  -2   4   8       43.38       50.96      1.98 o 
  -1   4   8       15.57       19.26      2.25 o 
   0   4   8       22.08       21.58      2.68 o 
   1   4   8      249.56      245.20      6.49 o 
   2   4   8        4.78        2.92      1.21 o 
   3   4   8      194.87      177.30      5.03 o 
   4   4   8      103.94       98.46      4.86 o 
   5   4   8       25.47       22.22      3.25 o 
   6   4   8       58.05       68.22      5.39 o 
  -8   5   8       72.19       86.11      5.59 o 
  -7   5   8        1.29        1.27      1.47 o 
  -6   5   8      111.37       95.27      4.18 o 
  -5   5   8      392.77      403.62      7.18 o 
  -4   5   8       70.39       58.97      2.73 o 
  -3   5   8        8.40        5.24      1.19 o 
  -2   5   8      172.89      168.98      3.38 o 
  -1   5   8       31.02       27.29      1.90 o 
   0   5   8      105.42      115.11      3.62 o 
   1   5   8      222.75      231.77      6.38 o 
   2   5   8        4.96        6.42      1.59 o 
   3   5   8       73.99       67.57      4.99 o 
   4   5   8       18.93       19.15      2.34 o 
   5   5   8       11.75       15.97      3.06 o 
  -8   6   8       21.67       24.05      2.83 o 
  -7   6   8       23.13       28.39      2.71 o 
  -6   6   8       15.55       17.55      2.05 o 
  -5   6   8      395.94      413.03      8.65 o 
  -4   6   8      111.39      121.32      3.84 o 
  -3   6   8      130.79      132.67      3.87 o 
  -2   6   8       42.61       41.03      2.31 o 
  -1   6   8      169.47      171.82      4.20 o 
   0   6   8        1.76        0.40      1.12 o 
   1   6   8        5.27        1.36      1.55 o 
   2   6   8        0.90        0.14      1.78 o 
   3   6   8        0.27        1.22      1.31 o 
   4   6   8        2.02        2.48      1.53 o 
   5   6   8        0.00        1.24      2.24 o 
  -8   7   8       64.58       69.26      5.88 o 
  -7   7   8       13.85       14.32      2.27 o 
  -6   7   8       20.77       26.80      2.36 o 
  -5   7   8      497.66      506.33      8.55 o 
  -4   7   8      142.91      144.10      4.62 o 
  -3   7   8        9.26        9.64      1.57 o 
  -2   7   8       30.33       29.23      2.07 o 
  -1   7   8      354.86      380.30      6.64 o 
   0   7   8      258.68      261.33      5.73 o 
   1   7   8        1.17        0.66      1.17 o 
   2   7   8       97.46      104.46      6.07 o 
   3   7   8        0.25       -1.74      1.24 o 
   4   7   8       11.78        9.46      2.64 o 
   5   7   8        1.39        4.89      2.45 o 
  -8   8   8       21.59       30.16      3.11 o 
  -7   8   8       10.65        8.29      1.75 o 
  -6   8   8       50.99       49.56      3.28 o 
  -5   8   8       13.14       15.32      1.97 o 
  -4   8   8        0.73        1.02      1.37 o 
  -3   8   8       31.23       33.15      2.36 o 
  -2   8   8       20.04       13.16      2.24 o 
  -1   8   8       32.99       32.25      2.96 o 
   0   8   8      231.54      211.98      8.41 o 
   1   8   8      100.86      100.03      3.75 o 
   2   8   8      421.48      397.33      9.14 o 
   3   8   8      118.47      110.65      5.20 o 
   4   8   8        8.63        5.70      1.56 o 
   5   8   8        8.04        8.24      2.17 o 
  -7   9   8       14.18       20.13      3.10 o 
  -6   9   8        0.08        0.56      1.34 o 
  -5   9   8        3.29        1.94      1.45 o 
  -4   9   8      138.19      146.13      4.52 o 
  -3   9   8      426.13      440.70      7.89 o 
  -2   9   8       11.17       14.98      2.34 o 
  -1   9   8       72.60       76.66      4.10 o 
   0   9   8        3.68        5.03      1.42 o 
   1   9   8        1.76        0.56      1.27 o 
   2   9   8       11.92       14.37      1.74 o 
   3   9   8        0.83        0.52      1.21 o 
   4   9   8        3.29        1.93      1.36 o 
  -7  10   8        0.01        0.99      1.69 o 
  -6  10   8        0.89        1.39      1.54 o 
  -5  10   8       15.69       13.53      2.06 o 
  -4  10   8      174.42      200.15      5.42 o 
  -3  10   8        0.42        0.85      1.61 o 
  -2  10   8       16.64       23.09      2.81 o 
  -1  10   8       10.85       17.41      2.62 o 
   0  10   8        1.26        1.48      1.31 o 
   1  10   8        3.94        4.04      1.18 o 
   2  10   8       34.43       28.82      2.20 o 
   3  10   8        4.24        3.22      1.40 o 
   4  10   8        2.38        0.78      1.12 o 
  -6  11   8        0.45       -0.12      1.39 o 
  -5  11   8       11.45       13.25      2.07 o 
  -4  11   8      181.84      197.22     11.83 o 
  -3  11   8      241.80      231.56      7.36 o 
  -2  11   8      182.46      198.88      8.15 o 
  -1  11   8        8.31       11.27      2.43 o 
   0  11   8        3.23        3.01      1.79 o 
   1  11   8       49.24       43.70      3.66 o 
   2  11   8       33.45       36.21      5.23 o 
   3  11   8       64.82       61.99      3.13 o 
   4  11   8        4.00        3.30      1.38 o 
  -6  12   8        0.72       -0.61      2.70 o 
  -5  12   8       19.83       21.36      2.51 o 
  -4  12   8       97.64      100.38     13.26 o 
  -3  12   8        8.70        8.27      2.29 o 
  -2  12   8       88.80      106.66      5.25 o 
  -1  12   8       32.81       37.96      3.65 o 
   0  12   8       14.65        9.69      2.33 o 
   1  12   8        3.55        4.20      1.75 o 
   2  12   8       10.12        7.20      1.52 o 
   3  12   8       18.97       20.64      2.21 o 
  -5  13   8        1.17        3.02      3.19 o 
  -4  13   8       14.08        8.69      4.74 o 
  -3  13   8       91.58       91.33      5.05 o 
  -2  13   8      167.29      207.01     12.43 o 
  -1  13   8        1.44        3.96      1.98 o 
   0  13   8        1.71        5.27      2.07 o 
   1  13   8        6.38        8.57      2.38 o 
   2  13   8        0.28        2.75      2.64 o 
  -4  14   8        4.64        7.78      2.42 o 
  -3  14   8        0.35        0.71      1.74 o 
  -2  14   8        1.17        2.56      2.19 o 
  -1  14   8       16.99       23.98      3.43 o 
   0  14   8        0.05        3.33      2.11 o 
   1  14   8       44.72       49.71      4.38 o 
  -3  15   8       80.74       77.35      9.01 o 
  -2  15   8       78.48       69.16      5.09 o 
  -1  15   8       18.94       24.91      3.53 o 
   0  15   8        2.57        1.97      2.05 o 
  -8   1   9        0.07        1.52      1.73 o 
  -7   1   9      100.62       98.78     15.53 o 
  -6   1   9        4.23        2.08      2.20 o 
  -5   1   9       25.73       33.41      2.46 o 
  -4   1   9        0.45        0.52      0.82 o 
  -3   1   9      148.66      145.60      2.93 o 
  -2   1   9        0.01       -0.33      0.80 o 
  -1   1   9      125.59      118.36      5.86 o 
   0   1   9     1320.84     1303.16     21.39 o 
   1   1   9      114.49      126.38      4.07 o 
   2   1   9        4.20        2.84      3.16 o 
   3   1   9       31.17       29.02      3.23 o 
   4   1   9        5.70        6.32      2.23 o 
   5   1   9        0.03        0.79      3.66 o 
  -8   2   9        3.12        7.27      4.47 o 
  -7   2   9       51.41       51.73      4.88 o 
  -6   2   9      159.44      165.94      6.72 o 
  -5   2   9       64.90       57.73      3.03 o 
  -4   2   9        2.00       -0.06      1.02 o 
  -3   2   9        7.42        9.44      1.17 o 
  -2   2   9       18.65       17.21      1.25 o 
  -1   2   9       51.20       45.33      3.55 o 
   0   2   9      728.80      727.64     10.15 o 
   1   2   9      630.08      653.93      9.87 o 
   2   2   9       24.77       23.21      2.29 o 
   3   2   9        0.01        0.90      3.18 o 
   4   2   9       11.57       14.40      2.85 o 
   5   2   9        1.75        3.44      2.36 o 
  -8   3   9       10.38        9.02      2.76 o 
  -7   3   9        6.30        7.06      3.92 o 
  -6   3   9       38.32       35.57      2.83 o 
  -5   3   9       63.52       46.70      3.43 o 
  -4   3   9      111.50      112.32      3.63 o 
  -3   3   9        5.30        1.68      1.36 o 
  -2   3   9       50.60       52.61      2.16 o 
  -1   3   9      499.49      505.78      6.80 o 
   0   3   9     1193.28     1180.11     17.17 o 
   1   3   9     1050.60      996.12     15.56 o 
   2   3   9       17.87       15.05      3.19 o 
   3   3   9       30.51       29.81      3.26 o 
   4   3   9        0.07       -1.94      1.84 o 
   5   3   9       24.85       20.65      3.26 o 
  -8   4   9      127.14      143.15     10.89 o 
  -7   4   9        1.24       -1.32      1.93 o 
  -6   4   9       92.46       88.73      3.78 o 
  -5   4   9        8.99        7.06      1.47 o 
  -4   4   9       22.13       19.88      1.88 o 
  -3   4   9        1.95        0.48      1.03 o 
  -2   4   9       36.94       32.77      1.80 o 
  -1   4   9       24.46       20.88      1.87 o 
   0   4   9        0.02        1.71      1.63 o 
   1   4   9      135.94      118.92      4.95 o 
   2   4   9       25.72       23.17      2.34 o 
   3   4   9       18.15       12.05      3.58 o 
   4   4   9        0.42        3.11      2.03 o 
   5   4   9        0.18       -0.69      2.15 o 
  -8   5   9        0.19        0.04      1.76 o 
  -7   5   9       15.46       18.34      2.34 o 
  -6   5   9       18.07       20.33      2.33 o 
  -5   5   9      122.50      114.69      3.92 o 
  -4   5   9       80.55       76.55      4.27 o 
  -3   5   9      115.60      102.88      3.55 o 
  -2   5   9       17.18       17.03      2.56 o 
  -1   5   9       18.17       17.31      1.79 o 
   0   5   9        0.03        1.28      1.20 o 
   1   5   9        6.81       10.22      2.76 o 
   2   5   9       33.97       33.50      3.19 o 
   3   5   9      140.35      133.29      7.77 o 
   4   5   9       10.13        8.32      2.45 o 
   5   5   9        6.76        6.15      2.70 o 
  -8   6   9       11.00       10.92      2.92 o 
  -7   6   9       23.14       32.69      2.92 o 
  -6   6   9       74.45       67.17      3.62 o 
  -5   6   9      271.25      284.25      6.24 o 
  -4   6   9      152.35      146.24      5.80 o 
  -3   6   9        0.13        1.15      1.21 o 
  -2   6   9       39.23       39.93      3.30 o 
  -1   6   9       70.22       72.89      3.51 o 
   0   6   9       22.30       22.27      3.60 o 
   1   6   9      225.13      225.87      7.27 o 
   2   6   9      182.94      187.65      5.35 o 
   3   6   9        7.43        7.22      1.83 o 
   4   6   9       22.32       21.04      4.65 o 
  -8   7   9        4.74        3.77      1.89 o 
  -7   7   9       60.25       59.91      5.55 o 
  -6   7   9        0.56        0.65      1.92 o 
  -5   7   9        3.68        2.54      1.62 o 
  -4   7   9       53.98       60.06      3.14 o 
  -3   7   9       46.05       51.09      2.78 o 
  -2   7   9      544.48      525.91     13.47 o 
  -1   7   9      763.17      730.56     13.53 o 
   0   7   9      125.55      137.02      4.21 o 
   1   7   9       28.34       31.05      2.95 o 
   2   7   9      183.36      166.09      6.16 o 
   3   7   9       29.91       20.03      2.49 o 
   4   7   9        0.29       -0.54      1.62 o 
  -7   8   9        1.10       -1.40      1.58 o 
  -6   8   9        8.42       11.32      1.99 o 
  -5   8   9        7.55        7.82      1.69 o 
  -4   8   9      146.07      131.09      7.13 o 
  -3   8   9       52.93       60.12      4.13 o 
  -2   8   9       24.43       23.07      2.86 o 
  -1   8   9       17.97       24.33      2.98 o 
   0   8   9        0.16        0.58      1.22 o 
   1   8   9        5.93        2.34      1.42 o 
   2   8   9        0.27        1.27      1.53 o 
   3   8   9        9.77       12.01      2.53 o 
   4   8   9        3.81        3.36      1.74 o 
  -7   9   9        0.75        0.37      1.56 o 
  -6   9   9        2.26        0.14      1.42 o 
  -5   9   9       47.47       53.05      3.19 o 
  -4   9   9       40.60       38.66      4.59 o 
  -3   9   9       10.71        8.03      2.22 o 
  -2   9   9      103.63      113.07      5.22 o 
  -1   9   9       13.10        7.16      2.10 o 
   0   9   9       75.00       78.66      3.49 o 
   1   9   9        8.29        6.64      2.01 o 
   2   9   9       62.99       61.37      3.52 o 
   3   9   9       13.62        9.50      1.86 o 
   4   9   9        4.01       -0.62      1.46 o 
  -6  10   9        2.60        4.32      1.59 o 
  -5  10   9      121.82      117.42      4.46 o 
  -4  10   9      125.32      130.96      5.64 o 
  -3  10   9       83.87       94.31      4.98 o 
  -2  10   9       28.54       32.95      3.81 o 
  -1  10   9       29.28       29.27      3.36 o 
   0  10   9      108.24      104.07     11.81 o 
   1  10   9        0.00       -1.54      1.15 o 
   2  10   9       10.79        8.65      1.95 o 
   3  10   9       23.46       22.85      2.75 o 
  -6  11   9        0.38       -0.98      1.52 o 
  -5  11   9        0.40        0.87      1.67 o 
  -4  11   9       33.61       30.26      3.42 o 
  -3  11   9      189.64      212.62     10.08 o 
  -2  11   9      356.38      383.92     10.08 o 
  -1  11   9      140.22      131.27     10.68 o 
   0  11   9        9.07       12.65      2.68 o 
   1  11   9        1.79        2.42      1.63 o 
   2  11   9        7.33        1.84      1.76 o 
   3  11   9       20.51       17.32      2.62 o 
  -5  12   9        9.33       10.03      2.53 o 
  -4  12   9        4.72        3.18      2.20 o 
  -3  12   9      108.02      123.72      8.84 o 
  -2  12   9        9.38       17.26      5.92 o 
  -1  12   9       56.45       58.86      6.03 o 
   0  12   9        5.95       10.45      2.60 o 
   1  12   9       27.19       30.48      3.77 o 
   2  12   9        0.65       -1.88      1.63 o 
  -4  13   9        4.64        4.35      2.30 o 
  -3  13   9       19.42       18.33      3.02 o 
  -2  13   9       25.40       17.93      5.47 o 
  -1  13   9        0.34        0.82      1.83 o 
   0  13   9        5.20        4.40      2.20 o 
   1  13   9        4.58        3.42      2.34 o 
  -3  14   9       81.19      101.20      5.74 o 
  -2  14   9       15.20       16.46      3.22 o 
  -1  14   9        2.62        1.60      2.15 o 
   0  14   9        0.03        0.47      2.07 o 
  -8   0  10        7.89       14.22      4.55 o 
  -7   0  10       83.36       84.66      7.77 o 
  -6   0  10      154.38      162.38      9.52 o 
  -5   0  10      293.79      263.93     11.79 o 
  -4   0  10        7.21        1.37      1.37 o 
  -3   0  10      208.96      183.95      5.44 o 
  -2   0  10       19.99       18.02      1.74 o 
  -1   0  10       98.69       95.73      5.54 o 
   0   0  10     1216.52     1216.87     17.80 o 
   1   0  10      625.96      656.94     17.88 o 
   2   0  10      214.33      227.25     10.52 o 
   3   0  10       17.19       10.81      3.86 o 
   4   0  10        0.47        2.32      3.19 o 
  -8   1  10        0.05        0.93      2.11 o 
  -7   1  10       96.04       92.20      6.12 o 
  -6   1  10       18.70       24.87      5.59 o 
  -5   1  10       14.36       19.15      2.91 o 
  -4   1  10        2.53        3.38      1.54 o 
  -3   1  10        8.41        4.98      1.17 o 
  -2   1  10       10.15        6.09      1.16 o 
  -1   1  10       33.22       32.99      2.24 o 
   0   1  10       35.55       39.76      2.68 o 
   1   1  10      264.46      278.86      6.34 o 
   2   1  10      183.38      201.51      7.02 o 
   3   1  10        0.39        2.17      1.93 o 
   4   1  10       32.03       23.50      3.44 o 
  -8   2  10       37.12       48.89      5.90 o 
  -7   2  10        6.69        2.62      1.99 o 
  -6   2  10        0.13       -0.46      1.38 o 
  -5   2  10       35.51       38.42      3.71 o 
  -4   2  10       17.91       28.13      2.78 o 
  -3   2  10      139.98      141.43      3.53 o 
  -2   2  10       78.48       73.23      3.02 o 
  -1   2  10      359.49      352.45      8.07 o 
   0   2  10       11.09        9.21      1.71 o 
   1   2  10      205.56      215.30      5.63 o 
   2   2  10       31.51       29.87      2.68 o 
   3   2  10       37.60       32.40      3.59 o 
   4   2  10        0.99        5.66      2.37 o 
  -8   3  10        7.23        3.15      3.45 o 
  -7   3  10       21.15       19.38      3.27 o 
  -6   3  10      125.03      123.66      4.49 o 
  -5   3  10       52.91       58.55      3.87 o 
  -4   3  10        1.60        1.42      1.22 o 
  -3   3  10        1.02       -0.65      1.11 o 
  -2   3  10       21.56       23.16      1.74 o 
  -1   3  10      501.06      493.66     11.70 o 
   0   3  10       24.69       18.13      2.57 o 
   1   3  10        7.48        7.69      2.26 o 
   2   3  10       55.09       57.81      3.40 o 
   3   3  10       15.38       12.66      2.65 o 
   4   3  10        1.52        0.47      2.33 o 
  -8   4  10        6.62        4.47      2.61 o 
  -7   4  10       43.16       35.84      3.91 o 
  -6   4  10       14.86       14.26      2.16 o 
  -5   4  10        2.94        1.60      1.61 o 
  -4   4  10      137.22      122.03      4.06 o 
  -3   4  10       24.14       25.39      2.14 o 
  -2   4  10      118.56      118.96      3.92 o 
  -1   4  10      145.75      146.98      8.00 o 
   0   4  10      206.99      188.42      6.09 o 
   1   4  10      357.02      380.23     12.55 o 
   2   4  10      168.69      165.93      5.24 o 
   3   4  10       45.47       41.43      3.18 o 
   4   4  10        3.60       12.50      8.57 o 
  -8   5  10        0.63       -0.03      2.50 o 
  -7   5  10       12.66        8.44      3.06 o 
  -6   5  10       17.04       17.19      2.24 o 
  -5   5  10       59.39       55.55      3.04 o 
  -4   5  10       36.32       39.45      2.64 o 
  -3   5  10       11.35        9.26      1.63 o 
  -2   5  10      229.09      214.63      6.69 o 
  -1   5  10       34.80       38.96      2.56 o 
   0   5  10      194.10      210.46      7.02 o 
   1   5  10      112.00      116.26      8.42 o 
   2   5  10        2.22        3.49      2.80 o 
   3   5  10        1.24        1.60      1.58 o 
   4   5  10        0.59        1.86      2.39 o 
  -7   6  10       45.12       51.13      3.52 o 
  -6   6  10       11.82       13.22      2.64 o 
  -5   6  10       18.75       17.31      2.07 o 
  -4   6  10       56.07       59.07      3.12 o 
  -3   6  10      100.96      106.18      4.79 o 
  -2   6  10        9.72        9.89      2.18 o 
  -1   6  10       68.98       79.82      4.57 o 
   0   6  10       38.22       38.61      3.56 o 
   1   6  10      194.44      187.17      6.12 o 
   2   6  10      102.60      127.83      5.59 o 
   3   6  10       12.02       10.65      2.18 o 
   4   6  10        0.11        1.91      2.27 o 
  -7   7  10        7.13        9.57      4.09 o 
  -6   7  10       15.00       19.35      4.52 o 
  -5   7  10       10.38       14.87      3.36 o 
  -4   7  10        1.73       -1.60      1.06 o 
  -3   7  10       51.72       47.96      5.72 o 
  -2   7  10       67.44       84.33      4.85 o 
  -1   7  10       18.44        8.42      2.24 o 
   0   7  10      105.73      101.52      3.90 o 
   1   7  10        0.07        0.23      1.39 o 
   2   7  10        0.46        1.11      1.53 o 
   3   7  10        0.85        2.12      1.73 o 
  -7   8  10        9.37        5.89      2.09 o 
  -6   8  10       13.66       17.36      2.34 o 
  -5   8  10        0.02        1.50      1.51 o 
  -4   8  10      131.14      127.29      5.52 o 
  -3   8  10       81.81       78.32      4.53 o 
  -2   8  10      356.40      343.40      9.21 o 
  -1   8  10      101.22       95.23      5.20 o 
   0   8  10        0.18       -0.10      1.72 o 
   1   8  10        1.58        0.74      1.39 o 
   2   8  10       58.39       56.08      4.14 o 
   3   8  10       20.42       20.08      2.71 o 
  -6   9  10       14.92       16.73      2.43 o 
  -5   9  10       12.00        9.65      1.98 o 
  -4   9  10       53.58       48.52      3.93 o 
  -3   9  10        1.56        3.43      2.02 o 
  -2   9  10       14.48       15.33      3.96 o 
  -1   9  10        1.18        2.35      1.62 o 
   0   9  10        8.38        8.13      2.20 o 
   1   9  10        0.00       -1.74      1.16 o 
   2   9  10       18.20       11.84      2.21 o 
   3   9  10        0.00        0.14      1.41 o 
  -6  10  10       46.15       50.06      3.45 o 
  -5  10  10       14.46       18.37      5.60 o 
  -4  10  10       20.80       22.66      3.15 o 
  -3  10  10        0.01       -0.94      1.74 o 
  -2  10  10        1.10       -0.88      1.68 o 
  -1  10  10        0.09       -1.09      2.39 o 
   0  10  10        0.02       -0.78      1.58 o 
   1  10  10        0.07        0.50      1.56 o 
   2  10  10       50.66       53.80      3.74 o 
  -5  11  10       20.53       17.29      3.14 o 
  -4  11  10       11.24       23.21      3.38 o 
  -3  11  10       50.83       48.40      4.35 o 
  -2  11  10        0.07        0.17      1.83 o 
  -1  11  10        5.21        3.23      2.17 o 
   0  11  10       11.57        9.59      2.85 o 
   1  11  10       35.36       31.29      3.91 o 
  -4  12  10       20.28       24.09      3.48 o 
  -3  12  10        2.11        2.60      3.16 o 
  -2  12  10       12.33       12.18      5.89 o 
  -1  12  10        9.23       13.76      2.86 o 
   0  12  10        0.54        0.31      2.00 o 
   1  12  10        1.57        1.16      2.60 o 
  -3  13  10        0.47       -0.55      2.06 o 
  -2  13  10       15.50       18.61      3.38 o 
  -1  13  10       13.11       10.47      2.82 o 
  -7   1  11        1.86       -1.05      1.68 o 
  -6   1  11        0.39       -1.74      1.42 o 
  -5   1  11      125.04      107.07      9.22 o 
  -4   1  11      152.64      140.79      5.57 o 
  -3   1  11       25.71       19.96      1.83 o 
  -2   1  11        5.74       10.02      1.25 o 
  -1   1  11      133.84      139.67      4.17 o 
   0   1  11        0.31        0.10      1.35 o 
   1   1  11      100.35      109.88      9.11 o 
   2   1  11       18.46       20.53      3.70 o 
   3   1  11        1.66        3.00      4.11 o 
  -7   2  11       32.66       38.31      4.24 o 
  -6   2  11        8.17        8.68      4.25 o 
  -5   2  11       20.27       17.02      2.20 o 
  -4   2  11        0.13        0.40      1.59 o 
  -3   2  11        2.95        8.37      1.41 o 
  -2   2  11       13.38       15.41      1.76 o 
  -1   2  11       82.97       81.69      3.39 o 
   0   2  11      410.24      407.45     11.30 o 
   1   2  11       46.67       47.91      5.50 o 
   2   2  11        0.13        0.35      1.88 o 
   3   2  11       18.46       24.86      3.56 o 
  -7   3  11        0.46        3.47      2.30 o 
  -6   3  11        1.08        2.50      3.45 o 
  -5   3  11       12.37       10.88      2.30 o 
  -4   3  11      316.09      285.59      8.03 o 
  -3   3  11      160.66      130.53      7.51 o 
  -2   3  11        3.90        1.26      1.54 o 
  -1   3  11       77.84       78.28      3.49 o 
   0   3  11        5.01        5.16      1.74 o 
   1   3  11        5.93        5.83      1.72 o 
   2   3  11        4.96        5.72      1.84 o 
   3   3  11        3.32        3.61      2.38 o 
  -7   4  11       50.21       60.13      4.98 o 
  -6   4  11        1.20        0.61      1.49 o 
  -5   4  11        9.16        3.65      1.70 o 
  -4   4  11       80.27       83.52      5.69 o 
  -3   4  11       81.37       72.18      3.33 o 
  -2   4  11       13.68        8.79      5.11 o 
  -1   4  11      146.91      141.37      4.51 o 
   0   4  11        0.50       -0.73      1.64 o 
   1   4  11       95.79      101.61      5.09 o 
   2   4  11       61.86       68.00      6.22 o 
   3   4  11       23.11       20.40      5.32 o 
  -7   5  11        0.97       -2.56      2.11 o 
  -6   5  11        4.86        2.91      1.93 o 
  -5   5  11        0.20        2.06      1.86 o 
  -4   5  11       27.55       26.71      4.54 o 
  -3   5  11       11.88       11.27      2.31 o 
  -2   5  11       74.69       70.88      4.39 o 
  -1   5  11       79.24       79.16     10.39 o 
   0   5  11        7.02        7.46      2.05 o 
   1   5  11       86.65       79.56      8.89 o 
   2   5  11       19.14       27.06      2.87 o 
   3   5  11       16.46       15.06      2.52 o 
  -7   6  11        3.98        5.61      1.94 o 
  -6   6  11        4.84        3.59      2.09 o 
  -5   6  11        0.20        0.35      1.27 o 
  -4   6  11       27.40       25.75      2.45 o 
  -3   6  11        7.67        9.88      2.37 o 
  -2   6  11       68.30       65.23      4.38 o 
  -1   6  11        1.49       -1.77      1.63 o 
   0   6  11        5.63        3.99      2.36 o 
   1   6  11      117.13      134.66      4.80 o 
   2   6  11      105.33      116.32      4.74 o 
   3   6  11        9.36       15.64      2.60 o 
  -6   7  11        0.30       -1.13      1.77 o 
  -5   7  11       26.25       28.96      2.67 o 
  -4   7  11        2.77        1.97      1.90 o 
  -3   7  11       28.15       25.67      3.20 o 
  -2   7  11       83.08       83.06      4.91 o 
  -1   7  11       17.89       17.11      2.93 o 
   0   7  11       25.66       27.68      3.55 o 
   1   7  11        0.06        1.69      1.57 o 
   2   7  11        4.17        4.22      1.56 o 
  -6   8  11        0.62        4.56      2.24 o 
  -5   8  11       14.81       14.30      2.79 o 
  -4   8  11        1.15        0.23      1.74 o 
  -3   8  11        2.85        2.76      1.91 o 
  -2   8  11        9.47       13.29      4.65 o 
  -1   8  11        0.05        1.66      2.00 o 
   0   8  11        2.57        2.81      1.88 o 
   1   8  11        0.67        2.97      1.62 o 
   2   8  11       56.19       58.72      3.07 o 
  -5   9  11        5.06        4.16      2.16 o 
  -4   9  11        5.79        5.47      2.41 o 
  -3   9  11       69.16       69.55      4.82 o 
  -2   9  11       54.95       58.85      4.60 o 
  -1   9  11        1.45        0.74      1.90 o 
   0   9  11        1.63        1.42      1.94 o 
   1   9  11        2.61        2.09      2.15 o 
  -5  10  11        0.09        0.47      1.99 o 
  -4  10  11       25.21       30.85      3.79 o 
  -3  10  11        0.02        1.58      1.98 o 
  -2  10  11        2.17        4.18      2.43 o 
  -1  10  11        1.71        4.38      2.00 o 
   0  10  11        4.16        4.48      2.41 o 
   1  10  11        9.38        2.84      2.42 o 
  -4  11  11        0.16        0.53      2.00 o 
  -3  11  11        4.41        6.78      2.53 o 
  -2  11  11       16.40       12.81      4.47 o 
  -1  11  11       10.06       14.52      3.07 o 
   0  11  11       18.96       27.41      3.87 o 
  -7   0  12       39.93       60.78      7.50 o 
  -6   0  12        1.54       -2.08      2.74 o 
  -5   0  12       16.59       11.02      4.19 o 
  -4   0  12       15.74       16.90      4.16 o 
  -3   0  12        2.05        2.74      2.59 o 
  -2   0  12       70.27       74.94      4.19 o 
  -1   0  12        0.01       -1.07      1.45 o 
   0   0  12        5.01        9.43      3.67 o 
   1   0  12       20.31       19.82      4.46 o 
   2   0  12        2.16        7.86      3.61 o 
  -7   1  12        4.35        3.88      2.36 o 
  -6   1  12       15.05       12.85      3.01 o 
  -5   1  12        0.35        1.79      1.99 o 
  -4   1  12        3.61        4.13      2.33 o 
  -3   1  12      101.78       87.78      3.80 o 
  -2   1  12      135.51      134.68      3.78 o 
  -1   1  12       48.50       46.94      3.02 o 
   0   1  12       22.84       19.94      2.39 o 
   1   1  12        2.68        4.40      2.26 o 
   2   1  12        1.11        3.86      4.08 o 
  -7   2  12        0.38        1.78      2.22 o 
  -6   2  12        4.46        8.62      5.24 o 
  -5   2  12       28.65       37.11      3.98 o 
  -4   2  12        0.10       -0.17      1.70 o 
  -3   2  12      172.87      166.56      5.01 o 
  -2   2  12        4.39        1.20      1.75 o 
  -1   2  12       59.62       73.40      3.66 o 
   0   2  12       17.86       22.12      2.49 o 
   1   2  12        2.68        2.59      1.57 o 
   2   2  12        4.75        2.44      2.34 o 
  -6   3  12       27.60       25.23      6.45 o 
  -5   3  12        0.01        1.12      1.74 o 
  -4   3  12        2.81        2.65      1.77 o 
  -3   3  12        0.73        2.85      2.71 o 
  -2   3  12       24.69       30.59      7.02 o 
  -1   3  12       19.87       20.11      2.10 o 
   0   3  12       15.73       19.16      2.39 o 
   1   3  12        3.77        3.35      1.54 o 
   2   3  12        0.36        2.69      2.54 o 
  -6   4  12        0.26        1.70      2.05 o 
  -5   4  12        6.01        7.80      3.31 o 
  -4   4  12        2.48        3.08      1.84 o 
  -3   4  12       29.47       29.35      3.51 o 
  -2   4  12        1.83        1.43      2.32 o 
  -1   4  12       23.51       29.28      9.73 o 
   0   4  12       39.20       42.90      3.12 o 
   1   4  12        0.95        1.24      1.58 o 
   2   4  12        6.47        7.74      2.20 o 
  -6   5  12       27.00       26.20      2.96 o 
  -5   5  12       64.02       74.51      4.68 o 
  -4   5  12       70.51       64.89      4.26 o 
  -3   5  12       37.49       35.02      3.50 o 
  -2   5  12       48.55       64.24      4.47 o 
  -1   5  12       10.53       10.75      2.60 o 
   0   5  12        4.06        9.15      1.75 o 
   1   5  12        4.56       -1.19      1.55 o 
   2   5  12        0.17       -1.96      1.47 o 
  -6   6  12        1.09        0.34      1.87 o 
  -5   6  12        0.43        1.21      1.94 o 
  -4   6  12        1.12        1.76      2.80 o 
  -3   6  12       13.67       14.49      2.72 o 
  -2   6  12       35.36       28.10      3.44 o 
  -1   6  12        2.37        2.91      2.03 o 
   0   6  12        3.98        1.52      2.06 o 
   1   6  12        0.08        2.45      1.46 o 
  -5   7  12       58.36       59.10      6.39 o 
  -4   7  12        0.12        0.66      1.94 o 
  -3   7  12       11.61        7.17      2.48 o 
  -2   7  12       12.10        8.89      2.43 o 
  -1   7  12        1.96        1.43      2.00 o 
   0   7  12        7.90        5.65      2.44 o 
   1   7  12        0.36        1.97      1.48 o 
  -5   8  12        2.37        3.89      2.29 o 
  -4   8  12       28.49       33.43      3.74 o 
  -3   8  12        9.53       11.36      2.73 o 
  -2   8  12        4.46        5.83      4.95 o 
  -1   8  12       13.43       21.87      3.50 o 
   0   8  12        0.11       -3.12      2.08 o 
  -4   9  12        8.13        6.58      2.59 o 
  -3   9  12        5.27        5.28      2.50 o 
  -2   9  12        0.27        0.98      2.06 o 
  -1   9  12        2.88        3.46      2.44 o 
  -6   1  13        3.32        6.63      2.55 o 
  -5   1  13       23.84       24.61      3.61 o 
  -4   1  13        5.64        7.68      4.37 o 
  -3   1  13       11.04        9.11      4.35 o 
  -2   1  13       28.35       31.98      2.48 o 
  -1   1  13       51.98       55.31      4.22 o 
   0   1  13        0.22        2.62      2.38 o 
   1   1  13        4.19       -0.18      2.45 o 
  -5   2  13        6.26        3.43      2.39 o 
  -4   2  13       67.39       65.30      4.59 o 
  -3   2  13        7.72       14.82      3.89 o 
  -2   2  13       12.98       14.54      4.12 o 
  -1   2  13        6.52        7.24      1.99 o 
   0   2  13        9.62        8.97      2.13 o 
   1   2  13        0.01        3.04      2.36 o 
  -5   3  13       11.38       16.38      4.55 o 
  -4   3  13       13.11       12.25      4.68 o 
  -3   3  13       21.02       11.35      3.83 o 
  -2   3  13        0.05       -2.02      1.80 o 
  -1   3  13        0.09       -1.38      1.49 o 
   0   3  13        1.78        6.25      1.92 o 
   1   3  13        6.02        7.60      2.14 o 
  -5   4  13        0.35       -0.23      1.78 o 
  -4   4  13        1.20        0.60      2.86 o 
  -3   4  13        1.45        4.30      2.06 o 
  -2   4  13        0.00       -0.69      1.79 o 
  -1   4  13       25.54       29.67      4.31 o 
   0   4  13        8.55        7.40      1.79 o 
  -5   5  13        5.06        1.23      3.04 o 
  -4   5  13        0.01       -0.15      2.80 o 
  -3   5  13        0.54        2.68      2.18 o 
  -2   5  13       14.58       15.44      2.85 o 
  -1   5  13        5.12        5.26      2.42 o 
   0   5  13        1.09        1.11      2.29 o 
  -4   6  13        4.45        3.12      2.12 o 
  -3   6  13        6.05        1.59      2.14 o 
  -2   6  13       29.98       28.12      3.71 o 
  -1   6  13        0.16        1.09      2.10 o 
  -3   7  13        0.43        0.76      2.05 o 
  -2   7  13        5.20        8.72      2.76 o 
  -2   0  14       36.84       54.67      6.81 o 
  -3   1  14        3.76       -0.66      2.86 o 
  -2   1  14       18.67       26.60      3.78 o 
  -3   2  14       21.60       20.12      4.67 o 
  -2   2  14        2.49        2.16      1.82 o 
                                                 
